# Supplementary material for: Quantum spin-engineering in on-surface molecular ferrimagnets
Source: Nat Commun. 2025 Jun 5;16:5208. doi: 10.1038/s41467-025-60409-w (PMC12137798; doi:10.1038/s41467-025-60409-w)
Supplement: Supplementary file 3 — Source Data [file 41467_2025_60409_MOESM3_ESM.zip]

Archive with 1,140 entries (1,121 files):
- SupplementaryData1/
- SupplementaryData1/Figure1/
- SupplementaryData1/Figure1/Fig1c_dIdVFit/
- SupplementaryData1/Figure1/Fig1c_dIdVFit/AVG_Spec20230401_031946_Spec20230401_044554.mat
- SupplementaryData1/Figure1/Fig1c_dIdVFit/AVG_Spec20230401_031946_Spec20230401_044554.png
- SupplementaryData1/Figure1/Fig1c_dIdVFit/AVG_Spec20230402_055608_Spec20230402_070414.mat
- SupplementaryData1/Figure1/Fig1c_dIdVFit/AVG_Spec20230402_055608_Spec20230402_070414.png
- SupplementaryData1/Figure1/xyzfile/
- SupplementaryData1/Figure1/xyzfile/coord-Fe-FePc-Ag-MgO.xyz
- SupplementaryData1/Figure1/xyzfile/Fe-Ag-MgO.xyz
- SupplementaryData1/Figure1/xyzfile/Fe-benzene-Ag-MgO-coord.xyz
- SupplementaryData1/Figure2/
- SupplementaryData1/Figure2/Fig2abef/
- SupplementaryData1/Figure2/Fig2abef/EnergyDiagram.tif
- SupplementaryData1/Figure2/Fig2abef/EnergyLevelDiagram.m
- SupplementaryData1/Figure2/Fig2abef/Energy_WF_Neg.m
- SupplementaryData1/Figure2/Fig2c/
- SupplementaryData1/Figure2/Fig2c/EvalfreqSweepVsBext2.m
- SupplementaryData1/Figure2/Fig2c/lorentzFit.m
- SupplementaryData1/Figure2/Fig2c/Spectrum20230810_131114.mat
- SupplementaryData1/Figure2/Fig2c/Spectrum20230810_131114.png
- SupplementaryData1/Figure2/Fig2c/Spectrum20230810_131627.mat
- SupplementaryData1/Figure2/Fig2c/Spectrum20230810_131627.png
- SupplementaryData1/Figure2/Fig2c/Spectrum20230810_140002.mat
- SupplementaryData1/Figure2/Fig2c/Spectrum20230810_140002.png
- SupplementaryData1/Figure2/Fig2c/Spectrum20230810_140516.mat
- SupplementaryData1/Figure2/Fig2c/Spectrum20230810_140516.png
- SupplementaryData1/Figure2/Fig2c/Spectrum20230810_141744.mat
- SupplementaryData1/Figure2/Fig2c/Spectrum20230810_141744.png
- SupplementaryData1/Figure2/Fig2c/Spectrum20230810_142257.mat
- SupplementaryData1/Figure2/Fig2c/Spectrum20230810_142257.png
- SupplementaryData1/Figure2/Fig2c/Spectrum20230810_143055.mat
- SupplementaryData1/Figure2/Fig2c/Spectrum20230810_143055.png
- SupplementaryData1/Figure2/Fig2c/Spectrum20230810_143611.mat
- SupplementaryData1/Figure2/Fig2c/Spectrum20230810_143611.png
- SupplementaryData1/Figure2/Fig2c/Spectrum20230810_144344.mat
- SupplementaryData1/Figure2/Fig2c/Spectrum20230810_144344.png
- SupplementaryData1/Figure2/Fig2c/Spectrum20230810_144859.mat
- SupplementaryData1/Figure2/Fig2c/Spectrum20230810_144859.png
- SupplementaryData1/Figure2/Fig2c/Thumbs.db
- SupplementaryData1/Figure2/Fig2c/varargin2ops.m
- SupplementaryData1/Figure2/FIg2d/
- SupplementaryData1/Figure2/FIg2d/EvalfreqSweepVsBext2.m
- SupplementaryData1/Figure2/FIg2d/EvalFreqSweep_differentField.m
- SupplementaryData1/Figure2/FIg2d/lorentzFit.m
- SupplementaryData1/Figure2/FIg2d/Spectrum20230706_150356.mat
- SupplementaryData1/Figure2/FIg2d/Spectrum20230706_151055.mat
- SupplementaryData1/Figure2/FIg2d/Spectrum20230706_151751.mat
- SupplementaryData1/Figure2/FIg2d/Spectrum20230706_152446.mat
- SupplementaryData1/Figure2/FIg2d/Spectrum20230706_153140.mat
- SupplementaryData1/Figure2/FIg2d/Spectrum20230706_154320.mat
- SupplementaryData1/Figure2/FIg2d/Spectrum20230706_155016.mat
- SupplementaryData1/Figure2/FIg2d/Spectrum20230706_155715.mat
- SupplementaryData1/Figure2/FIg2d/Spectrum20230706_160424.mat
- SupplementaryData1/Figure2/FIg2d/Spectrum20230706_161125.mat
- SupplementaryData1/Figure2/FIg2d/Spectrum20230706_163033.mat
- SupplementaryData1/Figure2/FIg2d/Spectrum20230706_163735.mat
- SupplementaryData1/Figure2/FIg2d/Spectrum20230706_164438.mat
- SupplementaryData1/Figure2/FIg2d/Spectrum20230706_165139.mat
- SupplementaryData1/Figure2/FIg2d/Spectrum20230706_165842.mat
- SupplementaryData1/Figure2/FIg2d/Spectrum20230706_171154.mat
- SupplementaryData1/Figure2/FIg2d/Spectrum20230706_171856.mat
- SupplementaryData1/Figure2/FIg2d/Spectrum20230706_172557.mat
- SupplementaryData1/Figure2/FIg2d/Spectrum20230706_173258.mat
- SupplementaryData1/Figure2/FIg2d/Spectrum20230706_174000.mat
- SupplementaryData1/Figure2/FIg2d/Spectrum20230706_175136.mat
- SupplementaryData1/Figure2/FIg2d/Spectrum20230706_175827.mat
- SupplementaryData1/Figure2/FIg2d/Spectrum20230706_180520.mat
- SupplementaryData1/Figure2/FIg2d/Spectrum20230706_181213.mat
- SupplementaryData1/Figure2/FIg2d/Spectrum20230706_181906.mat
- SupplementaryData1/Figure2/FIg2d/Spectrum20230706_183401.mat
- SupplementaryData1/Figure2/FIg2d/Spectrum20230706_184055.mat
- SupplementaryData1/Figure2/FIg2d/Spectrum20230706_184750.mat
- SupplementaryData1/Figure2/FIg2d/Spectrum20230706_185446.mat
- SupplementaryData1/Figure2/FIg2d/Spectrum20230706_190145.mat
- SupplementaryData1/Figure2/FIg2d/Thumbs.db
- SupplementaryData1/Figure2/FIg2d/varargin2ops.m
- SupplementaryData1/Figure2/Fig2g/
- SupplementaryData1/Figure2/Fig2g/Grid Spectroscopy013.3ds
- SupplementaryData1/Figure2/Fig2g/Thumbs.db
- SupplementaryData1/Figure3/
- SupplementaryData1/Figure3/Fig3ab/
- SupplementaryData1/Figure3/Fig3ab/evalRabiAtdiffVrf.m
- SupplementaryData1/Figure3/Fig3ab/fitRabi2.m
- SupplementaryData1/Figure3/Fig3ab/mV2dBm.m
- SupplementaryData1/Figure3/Fig3ab/PulsedESR20240129_182339.mat
- SupplementaryData1/Figure3/Fig3ab/PulsedESR20240129_182339.png
- SupplementaryData1/Figure3/Fig3ab/PulsedESR20240129_183406.mat
- SupplementaryData1/Figure3/Fig3ab/PulsedESR20240129_183406.png
- SupplementaryData1/Figure3/Fig3ab/PulsedESR20240129_190030.mat
- SupplementaryData1/Figure3/Fig3ab/PulsedESR20240129_190030.png
- SupplementaryData1/Figure3/Fig3ab/PulsedESR20240129_191223.mat
- SupplementaryData1/Figure3/Fig3ab/PulsedESR20240129_191223.png
- SupplementaryData1/Figure3/Fig3ab/PulsedESR20240129_192232.mat
- SupplementaryData1/Figure3/Fig3ab/PulsedESR20240129_192232.png
- SupplementaryData1/Figure3/Fig3ab/PulsedESR20240129_193243.mat
- SupplementaryData1/Figure3/Fig3ab/PulsedESR20240129_193243.png
- SupplementaryData1/Figure3/Fig3ab/PulsedESR20240129_194254.mat
- SupplementaryData1/Figure3/Fig3ab/PulsedESR20240129_194254.png
- SupplementaryData1/Figure3/Fig3ab/PulsedESR20240129_195303.mat
- SupplementaryData1/Figure3/Fig3ab/PulsedESR20240129_195303.png
- SupplementaryData1/Figure3/Fig3ab/PulsedESR20240129_200313.mat
- SupplementaryData1/Figure3/Fig3ab/PulsedESR20240129_200313.png
- SupplementaryData1/Figure3/Fig3ab/PulsedESR20240129_201317.mat
- SupplementaryData1/Figure3/Fig3ab/PulsedESR20240129_201317.png
- SupplementaryData1/Figure3/Fig3ab/PulsedESR20240129_202308.mat
- SupplementaryData1/Figure3/Fig3ab/PulsedESR20240129_202308.png
- SupplementaryData1/Figure3/Fig3ab/PulsedESR20240129_203258.mat
- SupplementaryData1/Figure3/Fig3ab/PulsedESR20240129_203258.png
- SupplementaryData1/Figure3/Fig3ab/PulsedESR20240129_204248.mat
- SupplementaryData1/Figure3/Fig3ab/PulsedESR20240129_204248.png
- SupplementaryData1/Figure3/Fig3ab/PulsedESR20240129_205237.mat
- SupplementaryData1/Figure3/Fig3ab/PulsedESR20240129_205237.png
- SupplementaryData1/Figure3/Fig3ab/PulsedESR20240129_210229.mat
- SupplementaryData1/Figure3/Fig3ab/PulsedESR20240129_210229.png
- SupplementaryData1/Figure3/Fig3ab/PulsedESR20240129_211220.mat
- SupplementaryData1/Figure3/Fig3ab/PulsedESR20240129_211220.png
- SupplementaryData1/Figure3/Fig3ab/PulsedESR20240129_212210.mat
- SupplementaryData1/Figure3/Fig3ab/PulsedESR20240129_212210.png
- SupplementaryData1/Figure3/Fig3ab/PulsedESR20240129_213200.mat
- SupplementaryData1/Figure3/Fig3ab/PulsedESR20240129_213200.png
- SupplementaryData1/Figure3/Fig3ab/PulsedESR20240129_214227.mat
- SupplementaryData1/Figure3/Fig3ab/PulsedESR20240129_214227.png
- SupplementaryData1/Figure3/Fig3ab/PulsedESR20240129_215220.mat
- SupplementaryData1/Figure3/Fig3ab/PulsedESR20240129_215220.png
- SupplementaryData1/Figure3/Fig3ab/PulsedESR20240129_220345.mat
- SupplementaryData1/Figure3/Fig3ab/PulsedESR20240129_220345.png
- SupplementaryData1/Figure3/Fig3ab/PulsedESR20240129_221335.mat
- SupplementaryData1/Figure3/Fig3ab/PulsedESR20240129_221335.png
- SupplementaryData1/Figure3/Fig3ab/PulsedESR20240129_222329.mat
- SupplementaryData1/Figure3/Fig3ab/PulsedESR20240129_222329.png
- SupplementaryData1/Figure3/Fig3ab/PulsedESR20240129_223327.mat
- SupplementaryData1/Figure3/Fig3ab/PulsedESR20240129_223327.png
- SupplementaryData1/Figure3/Fig3ab/PulsedESR20240129_224326.mat
- SupplementaryData1/Figure3/Fig3ab/PulsedESR20240129_224326.png
- SupplementaryData1/Figure3/Fig3ab/PulsedESR20240129_225327.mat
- SupplementaryData1/Figure3/Fig3ab/PulsedESR20240129_225327.png
- SupplementaryData1/Figure3/Fig3ab/PulsedESR20240129_230325.mat
- SupplementaryData1/Figure3/Fig3ab/PulsedESR20240129_230325.png
- SupplementaryData1/Figure3/Fig3ab/PulsedESR20240129_231324.mat
- SupplementaryData1/Figure3/Fig3ab/PulsedESR20240129_231324.png
- SupplementaryData1/Figure3/Fig3ab/PulsedESR20240129_232328.mat
- SupplementaryData1/Figure3/Fig3ab/PulsedESR20240129_232328.png
- SupplementaryData1/Figure3/Fig3ab/PulsedESR20240129_233330.mat
- SupplementaryData1/Figure3/Fig3ab/PulsedESR20240129_233330.png
- SupplementaryData1/Figure3/Fig3ab/PulsedESR20240129_234334.mat
- SupplementaryData1/Figure3/Fig3ab/PulsedESR20240129_234334.png
- SupplementaryData1/Figure3/Fig3ab/PulsedESR20240129_235338.mat
- SupplementaryData1/Figure3/Fig3ab/PulsedESR20240129_235338.png
- SupplementaryData1/Figure3/Fig3ab/PulsedESR20240130_000342.mat
- SupplementaryData1/Figure3/Fig3ab/PulsedESR20240130_000342.png
- SupplementaryData1/Figure3/Fig3ab/PulsedESR20240130_001348.mat
- SupplementaryData1/Figure3/Fig3ab/PulsedESR20240130_001348.png
- SupplementaryData1/Figure3/Fig3ab/PulsedESR20240130_002352.mat
- SupplementaryData1/Figure3/Fig3ab/PulsedESR20240130_002352.png
- SupplementaryData1/Figure3/Fig3ab/Thumbs.db
- SupplementaryData1/Figure3/Fig3c/
- SupplementaryData1/Figure3/Fig3c/Eval_Rabi_Detuning.m
- SupplementaryData1/Figure3/Fig3c/PulsedESR20240209_194725.mat
- SupplementaryData1/Figure3/Fig3c/PulsedESR20240209_194725.png
- SupplementaryData1/Figure3/Fig3c/PulsedESR20240209_195221.mat
- SupplementaryData1/Figure3/Fig3c/PulsedESR20240209_195221.png
- SupplementaryData1/Figure3/Fig3c/PulsedESR20240209_195716.mat
- SupplementaryData1/Figure3/Fig3c/PulsedESR20240209_195716.png
- SupplementaryData1/Figure3/Fig3c/PulsedESR20240209_200211.mat
- SupplementaryData1/Figure3/Fig3c/PulsedESR20240209_200211.png
- SupplementaryData1/Figure3/Fig3c/PulsedESR20240209_200706.mat
- SupplementaryData1/Figure3/Fig3c/PulsedESR20240209_200706.png
- SupplementaryData1/Figure3/Fig3c/PulsedESR20240209_201202.mat
- SupplementaryData1/Figure3/Fig3c/PulsedESR20240209_201202.png
- SupplementaryData1/Figure3/Fig3c/PulsedESR20240209_201656.mat
- SupplementaryData1/Figure3/Fig3c/PulsedESR20240209_201656.png
- SupplementaryData1/Figure3/Fig3c/PulsedESR20240209_202152.mat
- SupplementaryData1/Figure3/Fig3c/PulsedESR20240209_202152.png
- SupplementaryData1/Figure3/Fig3c/PulsedESR20240209_202648.mat
- SupplementaryData1/Figure3/Fig3c/PulsedESR20240209_202648.png
- SupplementaryData1/Figure3/Fig3c/PulsedESR20240209_203143.mat
- SupplementaryData1/Figure3/Fig3c/PulsedESR20240209_203143.png
- SupplementaryData1/Figure3/Fig3c/PulsedESR20240209_203638.mat
- SupplementaryData1/Figure3/Fig3c/PulsedESR20240209_203638.png
- SupplementaryData1/Figure3/Fig3c/PulsedESR20240209_204133.mat
- SupplementaryData1/Figure3/Fig3c/PulsedESR20240209_204133.png
- SupplementaryData1/Figure3/Fig3c/PulsedESR20240209_204629.mat
- SupplementaryData1/Figure3/Fig3c/PulsedESR20240209_204629.png
- SupplementaryData1/Figure3/Fig3c/PulsedESR20240209_205124.mat
- SupplementaryData1/Figure3/Fig3c/PulsedESR20240209_205124.png
- SupplementaryData1/Figure3/Fig3c/PulsedESR20240209_205619.mat
- SupplementaryData1/Figure3/Fig3c/PulsedESR20240209_205619.png
- SupplementaryData1/Figure3/Fig3c/PulsedESR20240209_210114.mat
- SupplementaryData1/Figure3/Fig3c/PulsedESR20240209_210114.png
- SupplementaryData1/Figure3/Fig3c/PulsedESR20240209_210610.mat
- SupplementaryData1/Figure3/Fig3c/PulsedESR20240209_210610.png
- SupplementaryData1/Figure3/Fig3c/PulsedESR20240209_211104.mat
- SupplementaryData1/Figure3/Fig3c/PulsedESR20240209_211104.png
- SupplementaryData1/Figure3/Fig3c/PulsedESR20240209_211600.mat
- SupplementaryData1/Figure3/Fig3c/PulsedESR20240209_211600.png
- SupplementaryData1/Figure3/Fig3c/PulsedESR20240209_212055.mat
- SupplementaryData1/Figure3/Fig3c/PulsedESR20240209_212055.png
- SupplementaryData1/Figure3/Fig3c/PulsedESR20240209_212550.mat
- SupplementaryData1/Figure3/Fig3c/PulsedESR20240209_212550.png
- SupplementaryData1/Figure3/Fig3c/PulsedESR20240209_213045.mat
- SupplementaryData1/Figure3/Fig3c/PulsedESR20240209_213045.png
- SupplementaryData1/Figure3/Fig3c/PulsedESR20240209_213540.mat
- SupplementaryData1/Figure3/Fig3c/PulsedESR20240209_213540.png
- SupplementaryData1/Figure3/Fig3c/PulsedESR20240209_214035.mat
- SupplementaryData1/Figure3/Fig3c/PulsedESR20240209_214035.png
- SupplementaryData1/Figure3/Fig3c/PulsedESR20240209_214530.mat
- SupplementaryData1/Figure3/Fig3c/PulsedESR20240209_214530.png
- SupplementaryData1/Figure3/Fig3c/PulsedESR20240209_215025.mat
- SupplementaryData1/Figure3/Fig3c/PulsedESR20240209_215025.png
- SupplementaryData1/Figure3/Fig3c/PulsedESR20240209_215520.mat
- SupplementaryData1/Figure3/Fig3c/PulsedESR20240209_215520.png
- SupplementaryData1/Figure3/Fig3c/PulsedESR20240209_220015.mat
- SupplementaryData1/Figure3/Fig3c/PulsedESR20240209_220015.png
- SupplementaryData1/Figure3/Fig3c/PulsedESR20240209_220511.mat
- SupplementaryData1/Figure3/Fig3c/PulsedESR20240209_220511.png
- SupplementaryData1/Figure3/Fig3c/PulsedESR20240209_221007.mat
- SupplementaryData1/Figure3/Fig3c/PulsedESR20240209_221007.png
- SupplementaryData1/Figure3/Fig3c/PulsedESR20240209_221502.mat
- SupplementaryData1/Figure3/Fig3c/PulsedESR20240209_221502.png
- SupplementaryData1/Figure3/Fig3c/PulsedESR20240209_221958.mat
- SupplementaryData1/Figure3/Fig3c/PulsedESR20240209_221958.png
- SupplementaryData1/Figure3/Fig3c/PulsedESR20240209_222453.mat
- SupplementaryData1/Figure3/Fig3c/PulsedESR20240209_222453.png
- SupplementaryData1/Figure3/Fig3c/PulsedESR20240209_222948.mat
- SupplementaryData1/Figure3/Fig3c/PulsedESR20240209_222948.png
- SupplementaryData1/Figure3/Fig3c/PulsedESR20240209_223443.mat
- SupplementaryData1/Figure3/Fig3c/PulsedESR20240209_223443.png
- SupplementaryData1/Figure3/Fig3c/PulsedESR20240209_223939.mat
- SupplementaryData1/Figure3/Fig3c/PulsedESR20240209_223939.png
- SupplementaryData1/Figure3/Fig3c/PulsedESR20240209_224435.mat
- SupplementaryData1/Figure3/Fig3c/PulsedESR20240209_224435.png
- SupplementaryData1/Figure3/Fig3c/PulsedESR20240209_224930.mat
- SupplementaryData1/Figure3/Fig3c/PulsedESR20240209_224930.png
- SupplementaryData1/Figure3/Fig3c/PulsedESR20240209_225425.mat
- SupplementaryData1/Figure3/Fig3c/PulsedESR20240209_225425.png
- SupplementaryData1/Figure3/Fig3c/PulsedESR20240209_225921.mat
- SupplementaryData1/Figure3/Fig3c/PulsedESR20240209_225921.png
- SupplementaryData1/Figure3/Fig3c/PulsedESR20240209_230416.mat
- SupplementaryData1/Figure3/Fig3c/PulsedESR20240209_230416.png
- SupplementaryData1/Figure3/Fig3c/PulsedESR20240209_230911.mat
- SupplementaryData1/Figure3/Fig3c/PulsedESR20240209_230911.png
- SupplementaryData1/Figure3/Fig3c/PulsedESR20240209_231407.mat
- SupplementaryData1/Figure3/Fig3c/PulsedESR20240209_231407.png
- SupplementaryData1/Figure3/Fig3c/PulsedESR20240209_231902.mat
- SupplementaryData1/Figure3/Fig3c/PulsedESR20240209_231902.png
- SupplementaryData1/Figure3/Fig3c/PulsedESR20240209_232358.mat
- SupplementaryData1/Figure3/Fig3c/PulsedESR20240209_232358.png
- SupplementaryData1/Figure3/Fig3c/PulsedESR20240209_232853.mat
- SupplementaryData1/Figure3/Fig3c/PulsedESR20240209_232853.png
- SupplementaryData1/Figure3/Fig3c/PulsedESR20240209_233349.mat
- SupplementaryData1/Figure3/Fig3c/PulsedESR20240209_233349.png
- SupplementaryData1/Figure3/Fig3c/PulsedESR20240209_233844.mat
- SupplementaryData1/Figure3/Fig3c/PulsedESR20240209_233844.png
- SupplementaryData1/Figure3/Fig3c/PulsedESR20240209_234339.mat
- SupplementaryData1/Figure3/Fig3c/PulsedESR20240209_234339.png
- SupplementaryData1/Figure3/Fig3c/PulsedESR20240209_234834.mat
- SupplementaryData1/Figure3/Fig3c/PulsedESR20240209_234834.png
- SupplementaryData1/Figure3/Fig3c/PulsedESR20240209_235329.mat
- SupplementaryData1/Figure3/Fig3c/PulsedESR20240209_235329.png
- SupplementaryData1/Figure3/Fig3c/PulsedESR20240209_235825.mat
- SupplementaryData1/Figure3/Fig3c/PulsedESR20240209_235825.png
- SupplementaryData1/Figure3/Fig3c/PulsedESR20240210_000320.mat
- SupplementaryData1/Figure3/Fig3c/PulsedESR20240210_000320.png
- SupplementaryData1/Figure3/Fig3c/PulsedESR20240210_000815.mat
- SupplementaryData1/Figure3/Fig3c/PulsedESR20240210_000815.png
- SupplementaryData1/Figure3/Fig3c/PulsedESR20240210_001310.mat
- SupplementaryData1/Figure3/Fig3c/PulsedESR20240210_001310.png
- SupplementaryData1/Figure3/Fig3c/PulsedESR20240210_001806.mat
- SupplementaryData1/Figure3/Fig3c/PulsedESR20240210_001806.png
- SupplementaryData1/Figure3/Fig3c/PulsedESR20240210_002301.mat
- SupplementaryData1/Figure3/Fig3c/PulsedESR20240210_002301.png
- SupplementaryData1/Figure3/Fig3c/PulsedESR20240210_002756.mat
- SupplementaryData1/Figure3/Fig3c/PulsedESR20240210_002756.png
- SupplementaryData1/Figure3/Fig3c/PulsedESR20240210_003252.mat
- SupplementaryData1/Figure3/Fig3c/PulsedESR20240210_003252.png
- SupplementaryData1/Figure3/Fig3c/PulsedESR20240210_003746.mat
- SupplementaryData1/Figure3/Fig3c/PulsedESR20240210_003746.png
- SupplementaryData1/Figure3/Fig3c/PulsedESR20240210_004242.mat
- SupplementaryData1/Figure3/Fig3c/PulsedESR20240210_004242.png
- SupplementaryData1/Figure3/Fig3c/PulsedESR20240210_004737.mat
- SupplementaryData1/Figure3/Fig3c/PulsedESR20240210_004737.png
- SupplementaryData1/Figure3/Fig3c/PulsedESR20240210_005233.mat
- SupplementaryData1/Figure3/Fig3c/PulsedESR20240210_005233.png
- SupplementaryData1/Figure3/Fig3c/PulsedESR20240210_005728.mat
- SupplementaryData1/Figure3/Fig3c/PulsedESR20240210_005728.png
- SupplementaryData1/Figure3/Fig3c/PulsedESR20240210_010223.mat
- SupplementaryData1/Figure3/Fig3c/PulsedESR20240210_010223.png
- SupplementaryData1/Figure3/Fig3c/PulsedESR20240210_010719.mat
- SupplementaryData1/Figure3/Fig3c/PulsedESR20240210_010719.png
- SupplementaryData1/Figure3/Fig3c/PulsedESR20240210_011214.mat
- SupplementaryData1/Figure3/Fig3c/PulsedESR20240210_011214.png
- SupplementaryData1/Figure3/Fig3c/PulsedESR20240210_011709.mat
- SupplementaryData1/Figure3/Fig3c/PulsedESR20240210_011709.png
- SupplementaryData1/Figure3/Fig3c/PulsedESR20240210_012205.mat
- SupplementaryData1/Figure3/Fig3c/PulsedESR20240210_012205.png
- SupplementaryData1/Figure3/Fig3c/PulsedESR20240210_012700.mat
- SupplementaryData1/Figure3/Fig3c/PulsedESR20240210_012700.png
- SupplementaryData1/Figure3/Fig3c/PulsedESR20240210_013157.mat
- SupplementaryData1/Figure3/Fig3c/PulsedESR20240210_013157.png
[truncated: 840 more entries]
