# Supplementary material for: Quantum spin-engineering in on-surface molecular ferrimagnets
Source: Nat Commun. 2025 Jun 5;16:5208. doi: 10.1038/s41467-025-60409-w (PMC12137798; doi:10.1038/s41467-025-60409-w)
Supplement: Supplementary file 3 — Source Data [file 41467_2025_60409_MOESM3_ESM.zip › SupplementaryData1/Figure1/xyzfile/coord-Fe-FePc-Ag-MgO.xyz]

458
## Fe-FePc on Ag/MgO (relaxed with rVV10)
Ag           10.4000000000       10.4000000000        0.0000000000
Ag            2.0800000000       14.5600000000        0.0000000000
Ag           14.5600000000       18.7200000000        0.0000000000
Ag           12.4800000000       16.6400000000        0.0000000000
Ag            0.0000000000       16.6400000000        0.0000000000
Ag           14.5600000000       14.5600000000        0.0000000000
Ag           12.4800000000       12.4800000000        0.0000000000
Ag            2.0800000000       18.7200000000        0.0000000000
Ag            4.1600000000        0.0000000000        0.0000000000
Ag           12.4800000000        8.3200000000        0.0000000000
Ag            6.2400000000        2.0800000000        0.0000000000
Ag           14.5600000000        6.2400000000        0.0000000000
Ag           12.4800000000        4.1600000000        0.0000000000
Ag            4.1600000000        4.1600000000        0.0000000000
Ag           14.5600000000        2.0800000000        0.0000000000
Ag           12.4800000000        0.0000000000        0.0000000000
Ag            6.2400000000        6.2400000000        0.0000000000
Ag            4.1600000000        8.3200000000        0.0000000000
Ag           10.4000000000        2.0800000000        0.0000000000
Ag            6.2400000000       18.7200000000        0.0000000000
Ag            8.3200000000        4.1600000000        0.0000000000
Ag           10.4000000000        6.2400000000        0.0000000000
Ag            4.1600000000       16.6400000000        0.0000000000
Ag            6.2400000000       14.5600000000        0.0000000000
Ag           16.6400000000        0.0000000000        0.0000000000
Ag            8.3200000000        8.3200000000        0.0000000000
Ag            4.1600000000       12.4800000000        0.0000000000
Ag            8.3200000000       12.4800000000        0.0000000000
Ag           10.4000000000       14.5600000000        0.0000000000
Ag            6.2400000000       10.4000000000        0.0000000000
Ag            8.3200000000       16.6400000000        0.0000000000
Ag           10.4000000000       18.7200000000        0.0000000000
Ag            0.0000000000        0.0000000000        0.0000000000
Ag           18.7200000000        2.0800000000        0.0000000000
Ag           14.5600000000       10.4000000000        0.0000000000
Ag            8.3200000000        0.0000000000        0.0000000000
Ag            2.0800000000        6.2400000000        0.0000000000
Ag           16.6400000000       12.4800000000        0.0000000000
Ag           16.6400000000        8.3200000000        0.0000000000
Ag           18.7200000000       14.5600000000        0.0000000000
Ag            0.0000000000        8.3200000000        0.0000000000
Ag            0.0000000000        4.1600000000        0.0000000000
Ag           18.7200000000       10.4000000000        0.0000000000
Ag           18.7200000000        6.2400000000        0.0000000000
Ag            2.0800000000        2.0800000000        0.0000000000
Ag           16.6400000000       16.6400000000        0.0000000000
Ag            0.0000000000       12.4800000000        0.0000000000
Ag           16.6400000000        4.1600000000        0.0000000000
Ag           18.7200000000       18.7200000000        0.0000000000
Ag            2.0800000000       10.4000000000        0.0000000000
Ag           16.6390563394       18.7189143105        2.0881413970
Ag           12.4804343339        2.0824176094        2.0898079806
Ag           10.4007442484        0.0001043832        2.0897422759
Ag            2.0786241812        4.1573523535        2.0843933978
Ag           -0.0049284759        6.2395737613        2.0852284300
Ag           -0.0015115970        2.0803755841        2.0866171933
Ag           10.4003892537       16.6376920691        2.0908617992
Ag            2.0797875612       -0.0000401561        2.0861170827
Ag            8.3212669057       18.7179870732        2.0895291123
Ag           16.6372106551       14.5574634512        2.0908519319
Ag            4.1628247723       10.4039540212        2.0855618647
Ag           18.7159814336       12.4799752494        2.0901872423
Ag           18.7182562604       16.6383851143        2.0883142469
Ag            6.2428013004       16.6384880597        2.0892994970
Ag            4.1612838446       18.7192173139        2.0873363048
Ag           10.4026583322       12.4806475361        2.0930514799
Ag            8.3234337645       14.5597931172        2.0909882476
Ag            6.2448918255       12.4836440444        2.0873678238
Ag           10.4045389438        8.3206896038        2.0919385546
Ag            8.3268243234       10.4019821555        2.0896228192
Ag            8.3273977212        6.2400896412        2.0876004307
Ag           10.4029331598        4.1615580700        2.0900639873
Ag            6.2474410359        8.3212003180        2.0866226488
Ag            4.1625452493       14.5611486597        2.0878792237
Ag           14.5594632209        0.0008938549        2.0885954068
Ag           14.5588866060        8.3216612539        2.0916237643
Ag            2.0773541980        8.3206410444        2.0846870993
Ag            6.2446573662        4.1580448546        2.0862184926
Ag           12.4792835754       18.7183163100        2.0898998637
Ag           -0.0056183165       10.4017985217        2.0864256816
Ag           14.5584135538       16.6368799973        2.0902832804
Ag           14.5588988566       12.4783906491        2.0922253689
Ag            8.3229477324        2.0806767850        2.0890836247
Ag            2.0790890060       12.4834372337        2.0858762949
Ag           18.7175359870        4.1609924835        2.0881592682
Ag           12.4814169286       10.4005498841        2.0933723750
Ag           12.4796374588       14.5578325343        2.0917695682
Ag           -0.0022518315       14.5597322124        2.0881640029
Ag            6.2418245582       -0.0007548208        2.0876689679
Ag            2.0802457221       16.6395713998        2.0871500239
Ag           16.6369768953       10.4007443226        2.0913279586
Ag           14.5590290648        4.1631550110        2.0901917029
Ag           -0.0005929395       18.7196633522        2.0865161692
Ag           16.6389687814        2.0818747710        2.0884664283
Ag           12.4806974726        6.2416938936        2.0912401881
Ag           18.7151673195        8.3212782585        2.0892147692
Ag           18.7191808291        0.0006276850        2.0870277213
Ag            4.1630194363        6.2376298253        2.0851329441
Ag            4.1610972728        2.0788229347        2.0861579574
Ag           16.6372050783        6.2421626840        2.0902823188
Ag           -0.0005645131        4.1610157496        4.2201305548
Ag           -0.0031391544        8.3206602451        4.2151002800
Ag            4.1602808663       16.6388345565        4.2200204536
Ag           -0.0012096487       12.4796402000        4.2225218962
Ag            2.0789604417       14.5588925489        4.2191916089
Ag            2.0788758167        2.0820318210        4.2174180019
Ag            4.1615932463       12.4836938791        4.2175463614
Ag            0.0005168535        0.0022248520        4.2175692493
Ag            6.2472899324       10.4068634066        4.2132816626
Ag            0.0001398814       16.6393183704        4.2184475989
Ag            2.0800381785       18.7209247174        4.2167680868
Ag            4.1615730069        8.3197752071        4.1983879337
Ag            2.0744414576        6.2351464640        4.2045986315
Ag            4.1596086616        0.0023544694        4.2170991404
Ag            6.2489135748        6.2342466891        4.2114365235
Ag            4.1600639171        4.1573257646        4.2127387419
Ag            6.2414632179        2.0814098794        4.2188278986
Ag            6.2418464216       14.5592071491        4.2286479104
Ag            2.0748882047       10.4053548196        4.2059721656
Ag           18.7214405637       18.7207306156        4.2179483308
Ag           18.7214450368        6.2411364686        4.2219741156
Ag           14.5617072433        2.0830490193        4.2222332726
Ag           18.7217138049        2.0828152593        4.2199979823
Ag           16.6418737845        4.1628116253        4.2232402246
Ag           12.4804608677        0.0015994574        4.2206532897
Ag           10.3994588458       18.7190766835        4.2240263044
Ag           14.5617999617        6.2422313660        4.2312453110
Ag           14.5607594392       14.5580221126        4.2316804813
Ag           12.4838005908        8.3185513293        4.2338643984
Ag            8.3199383652       16.6384198226        4.2292576730
Ag           10.4009541540       14.5612987492        4.2346501774
Ag            6.2397548334       18.7198472074        4.2208320820
Ag           16.6410685766        8.3214249574        4.2293577208
Ag            8.3206436907       12.4838138794        4.2329870309
Ag           16.6421059522        0.0020454508        4.2181664625
Ag           14.5609632904       18.7202186550        4.2193508421
Ag           12.4821171945        4.1621508411        4.2295222281
Ag           18.7199015673       10.4006217782        4.2260872562
Ag           16.6402942543       12.4786782731        4.2318562813
Ag            8.3258149578        8.3177914866        4.2250625185
Ag           10.4024477728        6.2378271446        4.2330816291
Ag           12.4800398089       16.6379900951        4.2271583705
Ag           14.5629217738       10.3995862574        4.2353071717
Ag           12.4834198283       12.4822848328        4.2349375516
Ag           10.4020449910       10.4015893177        4.2314513273
Ag            8.3240846002        4.1607268545        4.2271332105
Ag            8.3204843384        0.0007513146        4.2210576253
Ag           10.4016496517        2.0821750542        4.2248490109
Ag           18.7200037605       14.5579009258        4.2239559312
Ag           16.6410158160       16.6383122311        4.2215244942
Ag            2.0853135644        8.3161619706        6.2838449678
Ag           14.5685561016       16.6503491520        6.3058299755
Ag           16.6499708610        2.0791412578        6.3047067226
Ag           12.4854627314       18.7280859026        6.3038979164
Ag            6.2287406062       16.6475654637        6.3082515889
Ag           18.7264055698        0.0026818345        6.3029510525
Ag           16.6544559795        6.2369837911        6.3109960923
Ag           18.7302028583        4.1615771973        6.3081495101
Ag            2.0842742978        4.1650825371        6.3050617810
Ag            0.0107110809        6.2436920071        6.3076645344
Ag           16.6567988492       10.3975296519        6.3182166360
Ag           18.7335781157        8.3162086412        6.3112248368
Ag           16.6514770078       14.5668699898        6.3111445119
Ag            2.0789673226        0.0037507536        6.3029832353
Ag            0.0052389607        2.0839114230        6.3055795565
Ag           18.7331695231       12.4794166708        6.3114225121
Ag           16.6484011459       18.7244831048        6.3018451395
Ag            0.0113153487       10.3915698824        6.3081643389
Ag            0.0068430141       14.5609939593        6.3052433916
Ag           12.4864149647       10.3991737843        6.3115396162
Ag           14.5721532208       12.4820056839        6.3181420318
Ag            4.1534121441       18.7263651205        6.3018133516
Ag            8.3121059671        2.0775495744        6.3056735808
Ag           10.3995656560        0.0019482089        6.3044531361
Ag            8.3081691654        6.2378121163        6.3144136844
Ag            6.2220275327       12.4743091839        6.3135466674
Ag            4.1498827232       14.5620570703        6.3049457359
Ag           10.3985681461        4.1509553311        6.3135179528
Ag            8.3072149421       10.3937893431        6.3074223645
Ag           10.3990852193        8.3162653247        6.3084645751
Ag            6.2239260804        8.3177293382        6.2842503968
Ag            4.1498531171       10.3912920715        6.2839066527
Ag            8.3117343101       14.5652957922        6.3150522437
Ag           10.3980701314       12.4814038846        6.3102153710
Ag            8.3130905771       18.7279710863        6.3061019452
Ag            6.2262114532        4.1589292056        6.3043164648
Ag            4.1543742275        6.2416100283        6.2829730392
Ag           10.3992327513       16.6526886102        6.3123907416
Ag           12.4870092765        2.0752533458        6.3070041835
Ag           14.5688295093        0.0009329366        6.3021476479
Ag            6.2318322416        0.0037077772        6.3032996925
Ag            4.1542469846        2.0815795568        6.3040959625
Ag           12.4857229568        6.2322745487        6.3160965856
Ag           14.5722795773        4.1550178787        6.3105983604
Ag            2.0785432645       16.6447008515        6.3027005674
Ag            0.0033262291       18.7240397476        6.3018967404
Ag           14.5728652920        8.3165323729        6.3189979295
Ag           12.4848958929       14.5695116840        6.3171195441
Ag            2.0822128109       12.4735721815        6.3054352295
Ag           18.7282765491       16.6449492171        6.3034406830
Mg            0.0049487087        0.0035575789        9.0025745283
O             8.3172593012        6.2322862772        8.9411589892
Mg           10.4054604111        2.0821308774        8.9967214740
O             8.3151092198       14.5662927851        8.9316340905
O            12.4940463328        6.2356611073        8.9322558525
Mg           12.4872688745        4.1613133927        8.9881648539
O            12.4884132472        2.0739036975        8.9815279841
O            14.5680661583        0.0025605720        8.9968807430
Mg           14.5678856326        2.0835034250        8.9958853257
Mg           12.4856810487        0.0013791920        8.9956487186
O             8.3194696764       18.7305890247        8.9807910156
O            10.4052825246       16.6537209163        8.9608011257
Mg           10.4023814972       18.7222995455        8.9943510118
Mg            8.3212276091       16.6430885384        8.9855014273
O            10.3995819742       12.4736235481        8.9308054905
O            10.4037277242        0.0022526445        8.9952104209
Mg           10.4038687120       14.5641982060        8.9811068132
O             8.3256919906       10.3938634812        8.9379019182
Mg           14.5716549538        6.2468550446        8.9956087056
O            10.4016082530        4.1502863944        8.9610737275
Mg           10.4052310853        6.2383563166        8.9863911528
Mg            8.3262900594        4.1641803444        9.0019171281
Mg           18.7280617291        6.2433820387        9.0141537052
Mg            8.3128327294       12.4807162364        8.9780071095
O             0.0072754440       10.3954131701        9.0183362393
O            18.7284902760        4.1626235606        9.0110088546
O            16.6559866750        6.2418308656        8.9983468054
O            18.7276303181       16.6437643306        8.9998183537
O             6.2326956915       16.6466089603        8.9753104648
Mg            6.2405972320       18.7227556270        8.9964271529
Mg            4.1612215413       16.6437910037        8.9959944802
O             4.1533031152       14.5644279283        8.9888569772
Mg            8.3288758394        8.3116388692        8.9714380699
O            16.6476858577       18.7233112157        8.9970318549
O             6.2257160272       12.4809782759        8.9430324583
O            14.5767694372        4.1587157402        8.9775357617
Mg           12.4950806232        8.3209683896        8.9735276209
O             4.1604616247       18.7246813732        9.0023927192
Mg           18.7259484864       14.5621658162        8.9986942806
Mg           18.7265463337       18.7229371584        8.9985037203
Mg           16.6463041341       16.6426637257        8.9949933415
O            16.6509361472       14.5701219677        8.9776269303
O            18.7350526566       12.4818611523        8.9910295156
Mg           16.6473184172       12.4806766520        8.9952270243
O            16.6593975952       10.3985539174        8.9727320461
O            18.7304682029        8.3191135444        9.0148773479
Mg           18.7255558835       10.3986178579        9.0113764386
Mg           16.6459151934        8.3256062451        9.0116299920
Mg            8.3219796197        0.0032294730        8.9978050883
Mg           16.6480334664        4.1639019455        9.0036824877
O             8.3215133440        2.0802316893        8.9985161113
Mg            0.0072372611        4.1646949824        9.0121541394
O             6.2374225535        4.1563313252        8.9997672844
O             2.0825730080       16.6442525025        9.0033484035
Mg           18.7259675435        2.0836072238        9.0056388298
Mg           16.6467038894        0.0031923130        8.9992805545
O            12.4854938374       18.7249555608        8.9942223762
O            14.5666308689       16.6494718862        8.9859105942
Mg           14.5653319468       18.7230878934        8.9940031693
Mg           12.4808245514       16.6401714999        8.9981089611
O            12.4867415027       14.5733847416        8.9385497759
O            14.5725260581       12.4884790888        8.9355569585
Mg           14.5618559295       14.5642537258        8.9931316911
Mg           12.4864416557       12.4889549445        8.9749031131
O            12.4791323943       10.4044984545        8.9321115215
O            14.5799107347        8.3202636283        8.9439765877
Mg           14.5704847949       10.4020854426        8.9897019456
O            16.6487139537        2.0822738811        9.0038106729
Mg            6.2378163297       14.5582455345        8.9952007099
Mg           10.4044717440       10.3993510359        8.9445815035
O             4.1596324872        6.2605385501        9.0537521537
O             0.0050896756       18.7235462282        9.0017616203
Mg            2.0871225656        6.2442247135        9.0447080559
Mg            4.1625882839        4.1633569991        9.0089750745
Mg            6.2446849873        6.2366571900        9.0163105162
Mg            6.2416351869        2.0803464322        9.0024104243
Mg            2.0833404192       18.7234380750        9.0020604587
O             0.0097996723        6.2443403262        9.0263468468
O            10.4089311631        8.3264117065        8.9256275465
O             2.0833154015       12.4793759211        9.0109480531
Mg            4.1573025335        8.3193392598        8.8134019335
O             4.1613395922        2.0817420775        9.0088258299
O             2.1039947703        8.3186928476        9.0670638077
Mg            0.0063382702       12.4792959160        9.0061313138
Mg            2.0828156205       10.3971233969        9.0347752260
Mg            2.0818967346       14.5626612670        9.0030001047
Mg            4.1629920953       12.4799000454        8.9995501667
O             0.0053082519       14.5623104884        9.0045208985
Mg            0.0081026946        8.3194765213        9.0190462957
O            18.7263108584        0.0035917466        9.0032476362
Mg            4.1620674457        0.0024518089        9.0044222044
O             0.0054761280        2.0842974263        9.0093058180
O             4.1514824893       10.3785150485        9.0327052470
Mg            2.0843505781        2.0829298654        9.0092861773
O             6.2130264765        8.3157072169        9.0001550660
O             6.2402266542        0.0029175453        9.0028270593
Mg            0.0052953618       16.6427113676        9.0012625253
Mg            6.2393619233       10.4046375959        9.0013275401
O             2.0831471731        0.0034055043        9.0068885612
O             2.0871738182        4.1648972272        9.0222447475
O            12.4792873648       12.4815362006       11.0786243807
O            12.4830547122        8.3265499851       11.0741470839
Mg            4.1700875868       14.5648389269       11.1553728082
Mg            6.3235169922        8.3211951781       11.1324482820
Mg           18.7122847250       12.4842755860       11.1649950163
Mg           16.6362855292        6.2472679497       11.1668120525
Mg           14.5576060148       16.6371581227       11.1519637118
Mg           -0.0043253447       10.4097945824       11.1820805395
Mg            0.0025249833        2.0795865837       11.1737276165
Mg            0.0004436584       14.5639902460       11.1693510046
Mg            8.3317648404        2.0831188059       11.1634508292
Mg           10.3987755322       12.4883974830       11.1346599816
Mg           18.7142329770        8.3257446888       11.1805123981
Mg            6.2589598561        4.1591304345       11.1653454620
Mg            2.0840489720       -0.0002895204       11.1714320679
Mg            8.3259645488       18.7123998999       11.1540046919
Mg            2.0817638040       12.4904804939       11.1765848505
Mg            2.0848980304       16.6425583807       11.1690983898
Mg           18.7215915793        0.0006878503       11.1672926674
Mg           12.4847557252        2.0891737464       11.1563529377
Mg            0.0023893951       18.7211888923       11.1660937809
Mg           -0.0019006174        6.2385550588       11.1889664371
O             8.3525807300        8.3200655528       11.0792900269
Mg           12.4809968316       18.7172309376       11.1587392879
Mg           18.7197144967        4.1616982452       11.1765545942
Mg            8.3251150404       14.5611473951       11.1505069907
O            10.4003790806       14.5599509280       11.0967502293
Mg           10.4060303362        0.0001797955       11.1601513767
Mg           16.6408627382       18.7199450261       11.1609597230
Mg           12.4880535391        6.2455382706       11.1522230527
Mg            6.2489705034       -0.0006233285       11.1675355053
Mg           14.5618814927        0.0011188073       11.1600546311
Mg            4.1683126341        2.0771203664       11.1732531177
O             8.3264671376       12.4810022191       11.0832897214
Mg           18.7195309926       16.6414365654       11.1643243717
Mg           16.6400812360        2.0831560480       11.1678455036
Mg            4.1674420929       18.7188504822       11.1668825090
Mg           14.5548544712        4.1693323635       11.1627876275
Mg            2.0831262891        4.1554146420       11.1846933463
Mg            6.2546697676       16.6350862214       11.1632666764
Mg           14.5577094796       12.4847678525       11.1598923105
O             6.2534179161       10.4039386309       11.1106527523
Mg           16.6342796839       14.5554647060       11.1630635374
O            14.5596929080       10.4076874969       11.1048212727
Mg           12.4886728713       10.4102085269       11.1394003028
O            10.4126246172        6.2421918745       11.0996140753
O            12.4880398066        4.1634720607       11.1189641025
O             8.3230089645       16.6395482213       11.1188339583
O            16.6397449372       12.4874605286       11.1293244721
Mg           10.4202783905        8.3172275020       11.1423703981
Mg           10.3946394397       16.6312557800       11.1697381781
Mg           10.4185459509        4.1703199662       11.1766432023
Mg           16.6299823560       10.4140373309       11.1889067628
Mg            4.1738176133       10.4570402961       11.1821556042
Mg            8.3298701048       10.3993827526       11.1515759733
O             6.2582959800        6.2386773150       11.1593146047
O            14.5653040499        6.2479095742       11.1560017891
Mg            8.3446520898        6.2478389751       11.2150936470
Mg           14.5474250465        8.3332794011       11.2044743543
Mg           12.4725168369       14.5482413316       11.2002283304
Mg            6.2643001344       12.4821335265       11.2176427664
O             6.2450829948       14.5602752639       11.1531775297
O            14.5563399915       14.5653559624       11.1541425858
Mg            4.1769701453        6.2016589766       11.2000208308
O             2.0832224527       10.4078262269       11.2007388643
Mg            2.0494218276        8.3263941540       11.2105250450
O             2.0829396451       14.5658470203       11.1984563741
O             2.0838779231       18.7210730673       11.1975996656
O             0.0018179155       16.6426925587       11.1960502481
O             0.0023786172        0.0004916883       11.1977901811
O            18.7185979420        6.2413328097       11.2097618312
O            18.7217848837        2.0808875464       11.2003706800
O             6.2511222730        2.0788398313       11.1979568319
O             8.3274256194       -0.0009645406       11.1918341892
O             2.0836916644        2.0778485621       11.2057323099
O            14.5616734626       18.7199015490       11.1860212229
O             2.0879279647        6.2417653075       11.2176432921
O            -0.0002411918       12.4861757778       11.2056333308
O             4.1663804345       -0.0012636061       11.1998813794
O            16.6388857750        4.1633634299       11.1993591728
O            18.7217408607       18.7213663711       11.1932221994
O             6.2475782205       18.7187769638       11.1916505222
O            16.6414748281        0.0008047176       11.1932786974
O            16.6368567877        8.3273671120       11.1973468164
O            10.4084080724        2.0812123863       11.1842142960
O             0.0030223537        4.1600070112       11.2118620506
O            12.4847843753        0.0013232951       11.1893626598
O            18.7193926367       14.5629669549       11.1942920390
O             4.1681575066       16.6414463330       11.1932767423
O            18.7179415520       10.4071696170       11.2034405688
O            16.6396242263       16.6399236425       11.1893423695
O            10.4028899397       18.7197901072       11.1846396329
O            -0.0072784980        8.3237803522       11.2228078345
O             4.1693587877       12.4983002656       11.1918610321
O            14.5621659908        2.0832537688       11.1922770813
O             8.3338533237        4.1633341777       11.1895197474
O            12.4789094214       16.6385850575       11.1830620208
O             4.1707660024        4.1498115266       11.2107169920
O            10.4056557435       10.4044971656       11.1937869317
O             4.1616159853        8.3208390011       11.4352373212
Fe            4.5785487470        8.4745592498       13.2898624050
Fe           10.3097412088       10.3604457851       13.8161453317
N            10.9047655539        8.5065668776       13.9306862138
N            12.1654381985       10.9523177002       13.9606187350
N             9.7202686622       12.2103356230       13.9588027781
N             8.4502864275        9.7671810152       13.9460260012
C            12.2334569779        8.0681163578       14.0158381237
C            10.5401876672       13.3430549439       14.0399265405
N            11.8676379140       13.3786932478       14.0346854127
C            12.6081048476       12.2744713323       14.0447421835
N            13.3337921767        8.8050309580       14.0252768114
C            13.2994759319       10.1356349222       14.0430402156
C             8.3995704801       12.6515113069       14.0413667702
C            10.0916153527        7.3750993732       14.0276852173
N             7.2936752001       11.9165867599       14.0678941209
C             8.3744792804       14.1017069416       14.1499478885
C            12.2617778308        6.6218430147       14.1268263914
C             9.7203955970       14.5329228897       14.1553260860
N             8.7632826181        7.3391889335       14.0647394818
C            10.9176066280        6.1849272174       14.1418245972
C             7.3235252107       10.5851200149       14.1024444371
C            14.0522928998       12.3022819884       14.1631711588
C             8.0209525475        8.4433374607       14.0953727960
C            14.4865952387       10.9553728798       14.1715644292
C             7.3252329232       15.0197422461       14.3003906774
H             6.2919295760       14.6790342679       14.3202844557
C            13.3198884400        5.7139276986       14.2749194782
H            14.6249814194       14.3877472562       14.3083473558
C            10.6085591470        4.8270837205       14.2910462654
H            14.3477642588        6.0701315259       14.2916323360
C            10.0439371793       15.8886853169       14.2902842950
C            14.9688720044       13.3553863046       14.3063983471
H             9.5712674355        4.4987687285       14.3309650333
C            15.8450051374       10.6391196034       14.3085252696
H            11.0857743042       16.2072052846       14.3115234960
H            16.1726040251        9.6005035283       14.3281088228
C             7.6494091070       16.3709162363       14.4370801079
C            13.0089401772        4.3609153696       14.4203908707
C            11.6667995019        3.9226675346       14.4275833996
C            16.3188745305       13.0361022573       14.4505162630
C             6.1644756082        9.7774345279       14.4157842987
C             8.9947212395       16.8005947946       14.4260572141
C            16.7528723303       11.6910317247       14.4474846150
C             6.6038474463        8.4182871308       14.4032788766
H            17.0520768345       13.8314046416       14.5719526756
H             6.8573139274       17.1069819440       14.5657225905
H            17.8130030271       11.4749747785       14.5639331084
H            11.4561269456        2.8643156575       14.5723000215
H            13.8099252127        3.6336036933       14.5456993267
H             9.2175989926       17.8594998720       14.5414412588
H             4.5000186271       11.1410420129       14.7602726092
C             4.8331812587       10.1070102648       14.7779926329
C             5.7322476165        7.3703719055       14.8047276512
H             6.0684116613        6.3380365725       14.7885681840
C             3.9979054589        9.0693615552       15.2742408194
C             4.4494394673        7.7170741684       15.3029062720
H             2.9971775637        9.3101928368       15.6217100672
H             3.7844208147        6.9407594285       15.6684238706
