# Supplementary material for: Quantum spin-engineering in on-surface molecular ferrimagnets
Source: Nat Commun. 2025 Jun 5;16:5208. doi: 10.1038/s41467-025-60409-w (PMC12137798; doi:10.1038/s41467-025-60409-w)
Supplement: Supplementary file 3 — Source Data [file 41467_2025_60409_MOESM3_ESM.zip › SupplementaryData1/Figure1/xyzfile/Fe-Ag-MgO.xyz]

401
# Fe on O-top of Ag/MgO, relaxed with rVV10
Ag           10.4000000000       10.4000000000        0.0000000000    0   0   0
Ag            2.0800000000       14.5600000000        0.0000000000    0   0   0
Ag           14.5600000000       18.7200000000        0.0000000000    0   0   0
Ag           12.4800000000       16.6400000000        0.0000000000    0   0   0
Ag            0.0000000000       16.6400000000        0.0000000000    0   0   0
Ag           14.5600000000       14.5600000000        0.0000000000    0   0   0
Ag           12.4800000000       12.4800000000        0.0000000000    0   0   0
Ag            2.0800000000       18.7200000000        0.0000000000    0   0   0
Ag            4.1600000000        0.0000000000        0.0000000000    0   0   0
Ag           12.4800000000        8.3200000000        0.0000000000    0   0   0
Ag            6.2400000000        2.0800000000        0.0000000000    0   0   0
Ag           14.5600000000        6.2400000000        0.0000000000    0   0   0
Ag           12.4800000000        4.1600000000        0.0000000000    0   0   0
Ag            4.1600000000        4.1600000000        0.0000000000    0   0   0
Ag           14.5600000000        2.0800000000        0.0000000000    0   0   0
Ag           12.4800000000        0.0000000000        0.0000000000    0   0   0
Ag            6.2400000000        6.2400000000        0.0000000000    0   0   0
Ag            4.1600000000        8.3200000000        0.0000000000    0   0   0
Ag           10.4000000000        2.0800000000        0.0000000000    0   0   0
Ag            6.2400000000       18.7200000000        0.0000000000    0   0   0
Ag            8.3200000000        4.1600000000        0.0000000000    0   0   0
Ag           10.4000000000        6.2400000000        0.0000000000    0   0   0
Ag            4.1600000000       16.6400000000        0.0000000000    0   0   0
Ag            6.2400000000       14.5600000000        0.0000000000    0   0   0
Ag           16.6400000000        0.0000000000        0.0000000000    0   0   0
Ag            8.3200000000        8.3200000000        0.0000000000    0   0   0
Ag            4.1600000000       12.4800000000        0.0000000000    0   0   0
Ag            8.3200000000       12.4800000000        0.0000000000    0   0   0
Ag           10.4000000000       14.5600000000        0.0000000000    0   0   0
Ag            6.2400000000       10.4000000000        0.0000000000    0   0   0
Ag            8.3200000000       16.6400000000        0.0000000000    0   0   0
Ag           10.4000000000       18.7200000000        0.0000000000    0   0   0
Ag            0.0000000000        0.0000000000        0.0000000000    0   0   0
Ag           18.7200000000        2.0800000000        0.0000000000    0   0   0
Ag           14.5600000000       10.4000000000        0.0000000000    0   0   0
Ag            8.3200000000        0.0000000000        0.0000000000    0   0   0
Ag            2.0800000000        6.2400000000        0.0000000000    0   0   0
Ag           16.6400000000       12.4800000000        0.0000000000    0   0   0
Ag           16.6400000000        8.3200000000        0.0000000000    0   0   0
Ag           18.7200000000       14.5600000000        0.0000000000    0   0   0
Ag            0.0000000000        8.3200000000        0.0000000000    0   0   0
Ag            0.0000000000        4.1600000000        0.0000000000    0   0   0
Ag           18.7200000000       10.4000000000        0.0000000000    0   0   0
Ag           18.7200000000        6.2400000000        0.0000000000    0   0   0
Ag            2.0800000000        2.0800000000        0.0000000000    0   0   0
Ag           16.6400000000       16.6400000000        0.0000000000    0   0   0
Ag            0.0000000000       12.4800000000        0.0000000000    0   0   0
Ag           16.6400000000        4.1600000000        0.0000000000    0   0   0
Ag           18.7200000000       18.7200000000        0.0000000000    0   0   0
Ag            2.0800000000       10.4000000000        0.0000000000    0   0   0
Ag           16.6400254935       18.7199860100        2.0703001464
Ag           12.4798252856        2.0801597266        2.0701055960
Ag           10.3999247600        0.0000730035        2.0700233076
Ag            2.0793401186        4.1568706448        2.0680051554
Ag           -0.0031295776        6.2393022355        2.0679229315
Ag           -0.0001571367        2.0798636349        2.0701264320
Ag           10.3998875079       16.6398818612        2.0699709523
Ag            2.0798292471       -0.0000842572        2.0697130225
Ag            8.3199480802       18.7198697166        2.0696867605
Ag           16.6399177487       14.5599069992        2.0700265726
Ag            4.1601846092       10.4028507586        2.0705580502
Ag           18.7197872635       12.4801954720        2.0699668922
Ag           18.7199887925       16.6398731033        2.0700349744
Ag            6.2402522263       16.6399389945        2.0695428950
Ag            4.1600515930       18.7199910808        2.0695062316
Ag           10.3998709267       12.4801530847        2.0698013085
Ag            8.3200784960       14.5599819216        2.0698037843
Ag            6.2406800936       12.4830608709        2.0676817434
Ag           10.4014489902        8.3199901641        2.0688305728
Ag            8.3229815037       10.4006523138        2.0676794160
Ag            8.3230579459        6.2394045755        2.0677532073
Ag           10.3999760291        4.1598923364        2.0699156317
Ag            6.2428840696        8.3200998044        2.0706038420
Ag            4.1601368764       14.5615338130        2.0689854806
Ag           14.5598771303        0.0001196340        2.0702972576
Ag           14.5599043379        8.3199814328        2.0692970769
Ag            2.0774782678        8.3201302314        2.0705697149
Ag            6.2408332842        4.1570892279        2.0679639838
Ag           12.4797970292       18.7199295057        2.0703356685
Ag           -0.0031338528       10.4008297671        2.0678776670
Ag           14.5598371098       16.6397987103        2.0703430460
Ag           14.5599200792       12.4799973657        2.0695109218
Ag            8.3201865138        2.0800540213        2.0699691028
Ag            2.0794271259       12.4831655410        2.0678922461
Ag           18.7198449424        4.1598067775        2.0699837706
Ag           12.4799276806       10.4001693604        2.0693653200
Ag           12.4798002367       14.5599822562        2.0698442726
Ag           -0.0001796544       14.5600201225        2.0699019085
Ag            6.2402472408       -0.0000544378        2.0694916917
Ag            2.0798679381       16.6400890479        2.0695416623
Ag           16.6398580516       10.4002197003        2.0694441459
Ag           14.5598578144        4.1601518915        2.0697445470
Ag            0.0000549593       18.7200396757        2.0698079343
Ag           16.6399880329        2.0800754587        2.0700983034
Ag           12.4800005199        6.2398021314        2.0694512505
Ag           18.7182962685        8.3200564250        2.0689269169
Ag           18.7200461849        0.0001282207        2.0701960787
Ag            4.1602769224        6.2374187053        2.0705695294
Ag            4.1600395743        2.0784482430        2.0689927015
Ag           16.6397323053        6.2398682851        2.0695741205
Ag           -0.0002568842        4.1596967857        4.1828014543
Ag           -0.0045665869        8.3200272724        4.1772393518
Ag            4.1598549995       16.6395730979        4.1795502344
Ag           -0.0004164601       12.4803291304        4.1824571947
Ag            2.0789282332       14.5596110317        4.1803404619
Ag            2.0793008547        2.0806438972        4.1810299103
Ag            4.1598521344       12.4847683232        4.1774360852
Ag           -0.0001798271        0.0001595654        4.1800015368
Ag            6.2475236563       10.4076042378        4.1682078062
Ag           -0.0003057193       16.6402139825        4.1794670153
Ag            2.0801160390       18.7202794723        4.1794745126
Ag            4.1601844042        8.3200778082        4.1620465022
Ag            2.0723888113        6.2324169677        4.1679088806
Ag            4.1600543257        0.0010138928        4.1800900263
Ag            6.2474497740        6.2323294499        4.1684537617
Ag            4.1599921644        4.1553485523        4.1775862780
Ag            6.2406629887        2.0805967822        4.1808133035
Ag            6.2407298573       14.5594965238        4.1804612907
Ag            2.0722341593       10.4077134642        4.1678845870
Ag           18.7198911198       18.7201780838        4.1803381693
Ag           18.7207913050        6.2391143550        4.1805299889
Ag           14.5599570885        2.0797366996        4.1801410258
Ag           18.7201478949        2.0800731125        4.1804726761
Ag           16.6402330499        4.1596337919        4.1794474182
Ag           12.4798224476        0.0000564025        4.1796125408
Ag           10.3998697826       18.7202618082        4.1799539014
Ag           14.5601824789        6.2399130143        4.1789533353
Ag           14.5599151337       14.5602273985        4.1797503283
Ag           12.4792659006        8.3198258943        4.1786821507
Ag            8.3200560618       16.6401744443        4.1792290290
Ag           10.3995583048       14.5600481930        4.1793080539
Ag            6.2398016466       18.7204475816        4.1791533657
Ag           16.6410312520        8.3198561317        4.1793802504
Ag            8.3199925714       12.4803789759        4.1820215404
Ag           16.6399568990       -0.0000061772        4.1798403443
Ag           14.5599197453       18.7202235218        4.1801866507
Ag           12.4799367066        4.1595878042        4.1793152562
Ag           18.7207400055       10.4007583848        4.1803646026
Ag           16.6399186243       12.4803610449        4.1791345811
Ag            8.3242532938        8.3199464072        4.1771625621
Ag           10.3992940351        6.2388176129        4.1799931840
Ag           12.4798583765       16.6402473683        4.1792808683
Ag           14.5600822092       10.3999700983        4.1783564704
Ag           12.4798476072       12.4802792690        4.1783567146
Ag           10.3990818315       10.4009757158        4.1795017141
Ag            8.3199467492        4.1594562822        4.1826084393
Ag            8.3200977619        0.0001151946        4.1794684425
Ag           10.3997098332        2.0798509334        4.1799265690
Ag           18.7200737122       14.5601542356        4.1798149678
Ag           16.6399463680       16.6403163708        4.1794124947
Ag            2.0875489182        8.3196357181        6.2380160766
Ag           14.5596084905       16.6408153952        6.2564784471
Ag           16.6406121496        2.0799230076        6.2567106987
Ag           12.4800485893       18.7205595528        6.2566028302
Ag            6.2392285063       16.6408207422        6.2547635434
Ag           18.7202755200        0.0003766236        6.2570587579
Ag           16.6406356863        6.2405369565        6.2559106293
Ag           18.7226596533        4.1624067220        6.2569416175
Ag            2.0877444474        4.1677357437        6.2627141720
Ag            0.0078982226        6.2479326105        6.2625170227
Ag           16.6409361862       10.3991181001        6.2551950938
Ag           18.7218778345        8.3195664138        6.2581562154
Ag           16.6402004233       14.5606259969        6.2551937056
Ag            2.0803177668        0.0003576157        6.2570154405
Ag            0.0026051596        2.0824547001        6.2575000689
Ag           18.7223123726       12.4779505721        6.2556612517
Ag           16.6398121074       18.7202844280        6.2570458904
Ag            0.0074312629       10.3916009434        6.2615277884
Ag            0.0018785990       14.5586540516        6.2559598574
Ag           12.4792280766       10.3996754484        6.2538869246
Ag           14.5600492203       12.4802597943        6.2551055523
Ag            4.1597334589       18.7206023282        6.2560317753
Ag            8.3173593144        2.0818342022        6.2563963852
Ag           10.3996387297        0.0002944875        6.2563778590
Ag            8.3126114894        6.2471590091        6.2598617181
Ag            6.2313086368       12.4726848291        6.2599027899
Ag            4.1590825557       14.5594943070        6.2569803937
Ag           10.3976178228        4.1610284280        6.2558213662
Ag            8.3135562998       10.3923801282        6.2594510403
Ag           10.3989972343        8.3207042891        6.2555997317
Ag            6.2314224374        8.3198989777        6.2367042605
Ag            4.1584354420       10.3921641551        6.2368094089
Ag            8.3179757429       14.5584139981        6.2550323200
Ag           10.3982295054       12.4771961957        6.2547588824
Ag            8.3199435274       18.7208464087        6.2562194427
Ag            6.2312879127        4.1671706319        6.2618602881
Ag            4.1589674072        6.2478178467        6.2378343185
Ag           10.4000193857       16.6410150845        6.2557295712
Ag           12.4798873030        2.0796017713        6.2561952199
Ag           14.5601567817       -0.0001344299        6.2570846319
Ag            6.2390229282        0.0005286386        6.2563907056
Ag            4.1592099914        2.0815341932        6.2590660044
Ag           12.4801636948        6.2398699383        6.2546643864
Ag           14.5607026510        4.1592437958        6.2555531422
Ag            2.0799314441       16.6408812536        6.2557281568
Ag           -0.0003964177       18.7205133390        6.2568718006
Ag           14.5603713846        8.3201149320        6.2541811418
Ag           12.4795800453       14.5604440084        6.2547277807
Ag            2.0870815394       12.4728531462        6.2606042400
Ag           18.7200332164       16.6404813305        6.2563247839
Mg           -0.0013172870        0.0005836971        8.9147029980
O             8.3182555741        6.2441088998        8.9224055364
Mg           10.4008154193        2.0813981616        8.9135267028
O             8.3189119849       14.5635467788        8.9271317359
O            12.4846222953        6.2391995300        8.9304022763
Mg           12.4814335927        4.1619721054        8.9131773894
O            12.4798776173        2.0793382695        8.9224729161
O            14.5594762477       -0.0010204922        8.9218698657
Mg           14.5595190606        2.0790577047        8.9128790681
Mg           12.4797564538        0.0021813739        8.9136535938
O             8.3210637912       18.7212897129        8.9226406443
O            10.3986441779       16.6417189633        8.9227050363
Mg           10.3989488537       18.7190324862        8.9130720250
Mg            8.3208227739       16.6402824100        8.9132142977
O            10.4035831160       12.4877445450        8.9137949419
O            10.3999463206        0.0003923039        8.9201141133
Mg           10.3990387532       14.5663885103        8.9109310130
O             8.3145885559       10.4003744652        8.9082752042
Mg           14.5574151564        6.2402147791        8.9109619857
O            10.4028704298        4.1587500788        8.9193474007
Mg           10.4063579324        6.2359996838        8.9076738870
Mg            8.3199036900        4.1622689941        8.9061866039
Mg           18.7205460365        6.2418606394        8.9172876433
Mg            8.3220614488       12.4854963304        8.9043193765
O             0.0050999139       10.3976520275        8.9258681970
O            18.7207913397        4.1619448168        8.9199712527
O            16.6399853842        6.2385168869        8.9185920486
O            18.7175736135       16.6425193683        8.9200028659
O             6.2405856025       16.6461153646        8.9193945533
Mg            6.2401830324       18.7220201451        8.9123806528
Mg            4.1588920632       16.6462340848        8.9112009226
O             4.1576271502       14.5653971614        8.9133386206
Mg            8.3219630319        8.3204671670        8.9066414663
O            16.6384327325       18.7217448720        8.9224492831
O             6.2397099079       12.4799910866        8.9195947028
O            14.5593893136        4.1566847687        8.9207465984
Mg           12.4849626227        8.3176197896        8.9091071114
O             4.1575749565       18.7223164678        8.9200974241
Mg           18.7181160077       14.5613561181        8.9130402032
Mg           18.7183346051       18.7223168899        8.9137504646
Mg           16.6388219662       16.6409515960        8.9138159683
O            16.6397357714       14.5610531802        8.9198968513
O            18.7180789834       12.4800385700        8.9189115465
Mg           16.6341994937       12.4808918897        8.9128563423
O            16.6385322647       10.4022295320        8.9215042030
O            18.7217865175        8.3204953481        8.9187778996
Mg           18.7172549616       10.3999920898        8.9143963918
Mg           16.6350169895        8.3212445885        8.9100944367
Mg            8.3193969673       -0.0021593063        8.9139135197
Mg           16.6385310512        4.1596355714        8.9138515776
O             8.3184740308        2.0772509024        8.9165866500
Mg            0.0028304830        4.1640860469        8.9138379902
O             6.2354313617        4.1645222137        8.9209984206
O             2.0768505861       16.6444500237        8.9215856324
Mg           18.7205787272        2.0805371910        8.9146225508
Mg           16.6395880646        0.0003520468        8.9137855291
O            12.4798387907       18.7231542910        8.9189087779
O            14.5603110370       16.6430577712        8.9178262398
Mg           14.5597194945       18.7208831850        8.9138792859
Mg           12.4778218209       16.6389642782        8.9104566983
O            12.4796252857       14.5602048324        8.9249449813
O            14.5584394221       12.4839353496        8.9305526359
Mg           14.5569658296       14.5586522452        8.9106156148
Mg           12.4836664761       12.4818103024        8.9132044987
O            12.4892435551       10.4006497683        8.9161900069
O            14.5588641591        8.3193674413        8.9249120468
Mg           14.5643735096       10.4031056030        8.9091503498
O            16.6405153929        2.0795314894        8.9204582393
Mg            6.2414157378       14.5646407260        8.9083182482
Mg           10.4069884082       10.4007518774        8.9127133722
O             4.1612342885        6.2706564394        8.9822678693
O            -0.0032409851       18.7220558494        8.9222234504
Mg            2.0843438322        6.2462642183        8.9766798923
Mg            4.1594235259        4.1627319116        8.9206570946
Mg            6.2401198359        6.2466928506        8.9656465229
Mg            6.2370346060        2.0793502476        8.9143204003
Mg            2.0762281991       18.7225593880        8.9133019464
O             0.0051510060        6.2457279542        8.9316790087
O            10.4034671629        8.3151638999        8.9091296255
O             2.0801401554       12.4787115340        8.9221266901
Mg            4.1628444848        8.3220501833        8.6052376020
O             4.1591098418        2.0797265337        8.9209717145
O             2.1093751702        8.3224990500        8.9860213728
Mg           -0.0017275503       12.4797955919        8.9106379623
Mg            2.0845142240       10.3979021872        8.9713586900
Mg            2.0792915697       14.5649476284        8.9137332166
Mg            4.1611235923       12.4826358928        8.9102516161
O            -0.0006460079       14.5622560338        8.9185448004
Mg            0.0038691514        8.3211380250        8.9225872465
O            18.7186893417        0.0009557427        8.9221549186
Mg            4.1580748742       -0.0011351068        8.9126947149
O             0.0003561466        2.0813028644        8.9199602305
O             4.1606775669       10.3753179462        8.9755360425
Mg            2.0803124214        2.0803994635        8.9167527866
O             6.2185126208        8.3208194188        8.9796209400
O             6.2393092138        0.0000214493        8.9214509695
Mg           -0.0026793691       16.6435401066        8.9130539993
Mg            6.2349117272       10.3988840096        8.9581671984
O             2.0781580565        0.0003093429        8.9225236761
O             2.0840201405        4.1660130580        8.9293881290
O            12.4828272699       12.4813234929       11.1201431150
O            12.4806811730        8.3205766550       11.1181923160
Mg            4.1598412396       14.5698542470       11.0729528610
Mg            6.3061815965        8.3219805638       11.1186375459
Mg           18.7163238723       12.4839878175       11.0762420757
Mg           16.6388085881        6.2380063503       11.0756398429
Mg           14.5612727402       16.6427145786       11.0744038766
Mg           -0.0105080260       10.4093282702       11.0908421548
Mg           -0.0045642512        2.0771198212       11.0787193383
Mg           -0.0038660931       14.5648482599       11.0759598744
Mg            8.3243750926        2.0730929030       11.0742159087
Mg           10.4083113081       12.4894195346       11.0697870016
Mg           18.7145078820        8.3204174227       11.0777797463
Mg            6.2517873431        4.1461203577       11.0866275356
Mg            2.0767801933       -0.0008899905       11.0814459955
Mg            8.3212838788       18.7217256110       11.0793308134
Mg            2.0734414448       12.4951974650       11.0866656104
Mg            2.0770599777       16.6439731350       11.0794052918
Mg           18.7180487649       -0.0008328968       11.0798048269
Mg           12.4824198478        2.0767686397       11.0786990299
Mg           -0.0025409689       18.7213759637       11.0803495413
Mg           -0.0112335232        6.2330170892       11.0974534989
O             8.3508273308        8.3252098374       11.1106368852
Mg           12.4810670705       18.7216611226       11.0751749176
Mg           18.7159650084        4.1564850351       11.0777086157
Mg            8.3234536287       14.5686372402       11.0865630341
O            10.4039125364       14.5675047566       11.1067779057
Mg           10.4019713856       -0.0023004821       11.0757874488
Mg           16.6401861910       18.7212567044       11.0796638231
Mg           12.4852361938        6.2374936524       11.0899415173
Mg            6.2405755916       -0.0017440540       11.0794048685
Mg           14.5603945409       -0.0005743919       11.0786459606
Mg            4.1598593811        2.0726437902       11.0808710732
O             8.3310705242       12.4880899779       11.1065875661
Mg           18.7181081139       16.6427792025       11.0768829042
Mg           16.6380838115        2.0787426098       11.0771274051
Mg            4.1584300728       18.7212501224       11.0781628546
Mg           14.5603924801        4.1566756511       11.0761501665
Mg            2.0740053452        4.1480722057       11.0951111474
Mg            6.2408702895       16.6456849190       11.0757114877
Mg           14.5610314307       12.4850115276       11.0889279974
O             6.2484022938       10.4073000199       11.1079106098
Mg           16.6397255129       14.5625687243       11.0750389828
O            14.5635775182       10.4014743564       11.1052032219
Mg           12.4859621711       10.4018665949       11.0710098424
O            10.4074917090        6.2329507667       11.1003911997
O            12.4817115148        4.1587290223       11.1119182454
O             8.3225047255       16.6419414360       11.1113317495
O            16.6369394492       12.4826880715       11.1107929228
Mg           10.4094452411        8.3186957651       11.0658791529
Mg           10.4030072924       16.6442705258       11.0783974825
Mg           10.4052059571        4.1537625976       11.0757521952
Mg           16.6387138070       10.4010710408       11.0777709589
Mg            4.1679830890       10.4612813316       11.1089238302
Mg            8.3378775531       10.4121591860       11.0683912316
O             6.2530444005        6.2392389607       11.1159478803
O            14.5592203118        6.2400541241       11.1044718419
Mg            8.3371262379        6.2318860827       11.0845714558
Mg           14.5604197998        8.3187866102       11.0799572278
Mg           12.4844846610       14.5642589775       11.0785645648
Mg            6.2536392348       12.4981058761       11.0817961162
O             6.2459986447       14.5671616592       11.0982223431
O            14.5590061934       14.5615645027       11.1019672639
Mg            4.1668289153        6.1855241051       11.1141544589
O             2.0827430074       10.4064997790       11.1223906800
Mg            2.0299229984        8.3221715882       11.1196535118
O             2.0773942381       14.5661065024       11.1073693486
O             2.0777431341       18.7213094695       11.1089768537
O            -0.0033451070       16.6419062621       11.1066473392
O            -0.0032033988        0.0003679936       11.1076953572
O            18.7146112701        6.2370442600       11.1107694709
O            18.7176489194        2.0796997342       11.1065970497
O             6.2445933441        2.0755743591       11.1084141178
O             8.3221953952       -0.0026335052       11.1097291586
O             2.0762192125        2.0771562536       11.1085065809
O            14.5602644795       18.7195105246       11.1116147487
O             2.0813872353        6.2380282368       11.1277934455
O            -0.0047981721       12.4843948057       11.1039938237
O             4.1587133896       -0.0006380272       11.1079565888
O            16.6363912943        4.1589507820       11.1070544673
O            18.7182209066       18.7207987485       11.1076727781
O             6.2405432021       18.7203285068       11.1056299029
O            16.6396609934        0.0007877392       11.1078344751
O            16.6375446057        8.3205645684       11.1017142988
O            10.4023036782        2.0784117255       11.1047739146
O            -0.0033990205        4.1574804735       11.1053518008
O            12.4804582434        0.0009526219       11.1094628388
O            18.7170455885       14.5614529322       11.1031007015
O             4.1611220079       16.6425535855       11.1057542401
O            18.7139081184       10.4039917835       11.1039922888
O            16.6392986089       16.6387714407       11.1074666694
O            10.4014345316       18.7192144130       11.1054602424
O            -0.0186526859        8.3217749137       11.1167737026
O             4.1651976813       12.5054853531       11.0992159421
O            14.5595700380        2.0797278061       11.1048576110
O             8.3273552757        4.1552674332       11.0939707489
O            12.4803426543       16.6407612996       11.1003270120
O             4.1649569717        4.1404992798       11.1113094332
O            10.4094969251       10.4065556389       11.0638664342
O             4.1657003416        8.3207870285       11.4397658159
Fe1           4.1657003416        8.3207870285       13.3205870089
