# Supplementary material for: Quantum spin-engineering in on-surface molecular ferrimagnets
Source: Nat Commun. 2025 Jun 5;16:5208. doi: 10.1038/s41467-025-60409-w (PMC12137798; doi:10.1038/s41467-025-60409-w)
Supplement: Supplementary file 3 — Source Data [file 41467_2025_60409_MOESM3_ESM.zip › SupplementaryData1/Figure1/xyzfile/Fe-benzene-Ag-MgO-coord.xyz]

157
## Fe + benzene on Ag/MgO, relaxed with rVV10
Ag            0.0000000000        0.0000000000        0.0000000000    0   0   0
Ag           10.4000000000        6.2400000000        0.0000000000    0   0   0
Ag            2.0800000000       10.4000000000        0.0000000000    0   0   0
Ag            6.2400000000        2.0800000000        0.0000000000    0   0   0
Ag            0.0000000000        8.3200000000        0.0000000000    0   0   0
Ag           10.4000000000        2.0800000000        0.0000000000    0   0   0
Ag            8.3200000000        8.3200000000        0.0000000000    0   0   0
Ag            4.1600000000        4.1600000000        0.0000000000    0   0   0
Ag            4.1600000000        0.0000000000        0.0000000000    0   0   0
Ag            2.0800000000        6.2400000000        0.0000000000    0   0   0
Ag            0.0000000000        4.1600000000        0.0000000000    0   0   0
Ag            6.2400000000        6.2400000000        0.0000000000    0   0   0
Ag           10.4000000000       10.4000000000        0.0000000000    0   0   0
Ag            8.3200000000        0.0000000000        0.0000000000    0   0   0
Ag            2.0800000000        2.0800000000        0.0000000000    0   0   0
Ag            6.2400000000       10.4000000000        0.0000000000    0   0   0
Ag            4.1600000000        8.3200000000        0.0000000000    0   0   0
Ag            8.3200000000        4.1600000000        0.0000000000    0   0   0
Ag            4.1600000000        6.2393725293        2.1404734241
Ag           10.4000000000        0.0003665039        2.1346430042
Ag            8.3191316700        2.0812687149        2.1349157230
Ag            6.2396120405        0.0025194762        2.1366769024
Ag            4.1600000000        2.0813663970        2.1382724629
Ag            6.2397011795        4.1600863457        2.1370590803
Ag           10.4000000000        4.1620938716        2.1351815349
Ag            4.1600000000       10.4031865908        2.1402162183
Ag            0.0008683300        2.0812687149        2.1349157230
Ag            2.0803879595        0.0025194762        2.1366769024
Ag           10.4000000000        8.3212068523        2.1382674948
Ag           -0.0012732668        6.2415643478        2.1370954073
Ag            8.3212732668        6.2415643478        2.1370954073
Ag            8.3211832903       10.4008769621        2.1366308256
Ag            2.0802988205        4.1600863457        2.1370590803
Ag           -0.0011832903       10.4008769621        2.1366308256
Ag            2.0780762000        8.3212507946        2.1403443580
Ag            6.2419238000        8.3212507946        2.1403443580
Ag            8.3217253342        4.1600122609        4.2400249414
Ag            8.3216699410        0.0034250781        4.2397990689
Ag           10.4000000000        2.0813661699        4.2339445121
Ag            8.3239097964        8.3226370986        4.2440192066
Ag           10.4000000000       10.4036682952        4.2424535622
Ag            4.1600000000        8.3225215821        4.2340656222
Ag           10.4000000000        6.2409881015        4.2427382896
Ag            6.2449728030       10.4073295460        4.2385839141
Ag            2.0786763636        2.0815279224        4.2426098618
Ag            2.0750271970       10.4073295460        4.2385839141
Ag            4.1600000000        0.0057682419        4.2440086556
Ag           -0.0017253342        4.1600122609        4.2400249414
Ag           -0.0039097964        8.3226370986        4.2440192066
Ag            6.2413236364        2.0815279224        4.2426098618
Ag            2.0749864338        6.2373355036        4.2386919233
Ag            6.2450135662        6.2373355036        4.2386919233
Ag           -0.0016699410        0.0034250781        4.2397990689
Ag            4.1600000000        4.1579585463        4.2440595050
Ag            2.0791319676        0.0019432088        6.3669614682
Ag           -0.0019464773        2.0812696316        6.3619347735
Ag           -0.0001120082        6.2419960606        6.3655076130
Ag           10.4000000000        8.3234825241        6.3667449814
Ag            2.0789797818        4.1618372190        6.3655712224
Ag           10.4000000000        4.1598673238        6.3612647043
Ag            6.2410202182        4.1618372190        6.3655712224
Ag            8.3200553421       10.4038360884        6.3669699850
Ag           -0.0000553421       10.4038360884        6.3669699850
Ag            2.0818492717        8.3233871175        6.3495796273
Ag           10.4000000000        0.0037025990        6.3625957073
Ag            8.3219464773        2.0812696316        6.3619347735
Ag            4.1600000000        2.0815054400        6.3667901929
Ag            6.2408680324        0.0019432088        6.3669614682
Ag            4.1600000000        6.2447160446        6.3490027737
Ag            6.2381507283        8.3233871175        6.3495796273
Ag            4.1600000000       10.4009672037        6.3502978323
Ag            8.3201120082        6.2419960606        6.3655076130
O             6.2278215522        8.3219000083        9.1505997609
Mg            6.2398724247       10.4018182103        9.1382338992
Mg            4.1600000000        8.3221353530        9.0131431511
O             4.1600000000        6.2536692137        9.1482525821
O             4.1600000000        2.0805522303        9.1169656074
Mg            6.2399432848        6.2415060335        9.1329547268
Mg            4.1600000000        4.1590229400        9.1116570660
O             4.1600000000       10.3894127067        9.1536061898
O             6.2393871034        0.0018129806        9.1225255829
O             6.2394121421        4.1601176396        9.1175424392
Mg            8.3211708441        0.0018398496        9.1239922365
Mg           10.4000000000        6.2399355907        9.1198473968
O            10.4000000000        0.0015873176        9.1281594991
O             8.3209381789        2.0803055992        9.1250876615
Mg            8.3210862023        4.1595054595        9.1190302240
O            10.4000000000        4.1597377134        9.1220246204
O             8.3206957696        6.2421958498        9.1171941935
Mg            8.3218169663        8.3221207833        9.1132182301
Mg           10.4000000000       10.4032319895        9.1252227934
O            10.4000000000        8.3219788609        9.1169614397
O             8.3208362424       10.4010026571        9.1227162684
Mg            6.2416206542        2.0805400415        9.1225999222
Mg           10.4000000000        2.0801106906        9.1265326146
Mg            4.1600000000        0.0025788298        9.1155861644
O            -0.0009381789        2.0803055992        9.1250876615
Mg           -0.0010862023        4.1595054595        9.1190302240
Mg            2.0800567152        6.2415060335        9.1329547268
O             2.0805878579        4.1601176396        9.1175424392
O            -0.0006957696        6.2421958498        9.1171941935
O             2.0806128966        0.0018129806        9.1225255829
Mg            2.0783793458        2.0805400415        9.1225999222
Mg            2.0801275753       10.4018182103        9.1382338992
Mg           -0.0018169663        8.3221207833        9.1132182301
O            -0.0008362424       10.4010026571        9.1227162684
O             2.0921784478        8.3219000083        9.1505997609
Mg           -0.0011708441        0.0018398496        9.1239922365
Mg            2.0733877346        0.0090345360       11.2901094706
O            -0.0153987728        8.3204316540       11.3211980030
O             8.3353987728        8.3204316540       11.3211980030
O             8.3208918657        0.0024847097       11.3264137641
O            -0.0008918657        0.0024847097       11.3264137641
Mg            8.3272219828        6.2343770729       11.2850201149
Mg           10.4000000000        4.1580788900       11.2902047037
O            10.4000000000        6.2371679843       11.3163283279
O             2.0763409031        2.0821389208       11.3196368851
Mg           -0.0072219828        6.2343770729       11.2850201149
O             8.3209890062        4.1607940159       11.3200721240
Mg           -0.0035654318        2.0820146217       11.2931404506
Mg            8.3272998490       10.4074233526       11.2900745555
Mg           10.4000000000        8.3203390166       11.2871501013
O            10.4000000000       10.4043154303       11.3228376941
O            10.4000000000        2.0820974052       11.3266090513
Mg            4.1600000000        2.0819606971       11.2869664431
Mg           10.4000000000        0.0051459872       11.2959638496
Mg            6.2466122654        0.0090345360       11.2901094706
O             6.2436590969        2.0821389208       11.3196368851
O             2.0755063221       10.4054846099       11.3050627146
Mg            2.0733419471        4.1543909154       11.2858914324
Mg            4.1600000000        6.1832718207       11.2978789510
Mg            6.2466580529        4.1543909154       11.2858914324
Mg            2.0229327509        8.3205835861       11.2995859341
O             6.2444642540        6.2363479572       11.3006703464
Mg           -0.0072998490       10.4074233526       11.2900745555
O             4.1600000000        0.0173766902       11.3246405462
O            -0.0009890062        4.1607940159       11.3200721240
Mg            4.1600000000       10.4581419028       11.3044267021
Mg            6.2970672491        8.3205835861       11.2995859341
O             6.2444936779       10.4054846099       11.3050627146
O             2.0755357460        6.2363479572       11.3006703464
O             4.1600000000        8.3181926008       11.4297132080
Mg            8.3235654318        2.0820146217       11.2931404506
O             4.1600000000        4.1459057924       11.3184497945
Fe            4.1600000000        8.3346856994       13.3397781615
H             4.1600000000        5.8742244773       14.9999285643
H             6.3325598913        7.1305643110       14.9568114631
H             6.3312105664        9.6379552893       14.8848732090
H             4.1600000000       10.8929540109       14.8599611808
C             2.9285209341        9.0958193781       14.9384161531
C             5.3914790659        9.0958193781       14.9384161531
C             4.1600000000        6.9606930302       14.9990982001
C             5.3917888347        7.6732036933       14.9785192860
C             4.1600000000        9.8077555474       14.9173670274
H             1.9874401087        7.1305643110       14.9568114631
C             2.9282111653        7.6732036933       14.9785192860
H             1.9887894336        9.6379552893       14.8848732090
