# Supplementary material for: Quantum spin-engineering in on-surface molecular ferrimagnets
Source: Nat Commun. 2025 Jun 5;16:5208. doi: 10.1038/s41467-025-60409-w (PMC12137798; doi:10.1038/s41467-025-60409-w)
Supplement: Supplementary file 3 — Source Data [file 41467_2025_60409_MOESM3_ESM.zip › SupplementaryData1/Figure2/Fig2abef/EnergyLevelDiagram.m]

clear all
clc
close all


 EigVec = [...
-14.000000000000004 -0.5;...
-13.999999999999996 0.5;...
6.999999999999997 -1.5;...
7.0 -0.5;...
7.0 0.5;...
7.000000000000003 1.5;
]
EigVec(:,1) = EigVec(:,1)-min(EigVec(:,1));
 x_positions = EigVec(:,2)%[-3/2, -1/2, 1/2, 3/2]; % x-coordinates for the lines
y_values = EigVec(:,1)%[1, 2, 3, 4]; % Energy levels or y-coordinates for the lines
line_length = 0.25; % Adjust the length of the lines here

figure('Position',[200 100 450 600]); hold on; % Create a figure and hold it to add multiple lines
for i = 1:length(x_positions)
    % Draw a line for each position
    line([x_positions(i) - line_length, x_positions(i) + line_length], [y_values(i), y_values(i)], 'Color', [0.5 0.5 0.5],'linewidth',6); % Color set to grey
end

xlabel('<m_z>'); % Label for x-axis
ylabel('Energy'); % Label for y-axis
ylim([-5 25])
% ax.YAxis.Visible = 'off'; % Turn off the visibility of the x-axis1.9*2/3
xticks([-1.5 -0.5 0.5 1.5])
xticklabels({'-3/2','-1/2','1/2','3/2'})
ax = gca;
yticks([])
set(gca,"Fontsize",18,"FontWeight","bold")
set(ax,'linewidth',4)
xlim([-2 2])

figure('Position',[200 100 450 600]); hold on; % Create a figure and hold it to add multiple lines
for i = 1:length(x_positions)
    % Draw a line for each position
    line([x_positions(i) - line_length, x_positions(i) + line_length], [y_values(i), y_values(i)], 'Color', [0.5 0.5 0.5],'linewidth',6); % Color set to grey
end

EigVec = [...
-12.71028892833107 -0.5;...
-12.710288928331067 0.5;...
7.710288928331067 -0.5;...
7.710288928331072 0.5;...
9.0 -1.5;...
9.0 1.5;...
]

EigVec(:,1) = EigVec(:,1)-min(EigVec(:,1))+0.0;

x_positions = EigVec(:,2)%[-3/2, -1/2, 1/2, 3/2]; % x-coordinates for the lines
y_values = EigVec(:,1)%[1, 2, 3, 4]; % Energy levels or y-coordinates for the lines

for i = 3:length(x_positions)
    % Draw a line for each position
    line([x_positions(i) - line_length, x_positions(i) + line_length], [y_values(i), y_values(i)], 'Color', [39 177 234]./255,'linewidth',6); % Color set to grey
end

xlabel('<m_z>'); % Label for x-axis
ylabel('Energy'); % Label for y-axis
ylim([-5 25])
% ax.YAxis.Visible = 'off'; % Turn off the visibility of the x-axis1.9*2/3
xticks([-2.5 -1.5 -0.5 0.5 1.5 2.5])
xticklabels({'-5/2','-3/2','-1/2','1/2','3/2','5/2'})
ax = gca;
yticks([])
set(gca,"Fontsize",18,"FontWeight","bold")
set(ax,'linewidth',4)
xlim([-2 2])
