# Supplementary material for: Quantum spin-engineering in on-surface molecular ferrimagnets
Source: Nat Commun. 2025 Jun 5;16:5208. doi: 10.1038/s41467-025-60409-w (PMC12137798; doi:10.1038/s41467-025-60409-w)
Supplement: Supplementary file 3 — Source Data [file 41467_2025_60409_MOESM3_ESM.zip › SupplementaryData1/Figure2/Fig2abef/Energy_WF_Neg.m]

close all
clear all
clc

muB = 9.274e-24; h = 6.626e-34; e = 1.6022e-19;
Brange = linspace(0,0.5,50); Brange = Brange.*50;
Jrange = linspace(0.00001,14,100).*1e-3.*e;
Drange = linspace(0,1.8,80).*1e-3.*e; Drange = Drange.*1;

g1 = 2; h1 = 0;
g2 = 2; h2 = 0;
D = 0;
J = 0.00001.*1e-3.*e;
Delta = 1;
B = 0;
for i1 = 1:length(Drange)
    D = Drange(i1);

    E(1,i1) = -1./4.*(J-2.*D+2.*h2)-sqrt((J-2.*D-2.*(h1-h2)).^2+8.*(J.*Delta).^2)./4;
    E(2,i1) = -1./4.*(J-2.*D-2.*h2)-sqrt((J-2.*D-2.*(h1-h2)).^2+8.*(J.*Delta).^2)./4;
    E(5,i1) = -(h1./2+h2)+J./2+D;
    E(6,i1) = +(h1./2+h2)+J./2+D;
    E(3,i1) = -1./4.*(J-2.*D+2.*h2)+sqrt((J-2.*D-2.*(h1-h2)).^2+8.*(J.*Delta).^2)./4;
    E(4,i1) = -1./4.*(J-2.*D-2.*h2)+sqrt((J-2.*D-2.*(h1-h2)).^2+8.*(J.*Delta).^2)./4;

    neg(i1) = (sqrt((1-2.*D./J).^2+8.*Delta.^2)-(1-2.*D./J))./(4.*sqrt((1-2.*D./J).^2+8.*Delta.^2))...
        .*[sqrt((5.*sqrt((1-2.*D./J).^2+8.*Delta.^2)+3.*(1-2.*D./J))./(sqrt((1-2.*D./J).^2+8.*Delta.^2)-(1-2.*D./J)))-1];

    beta(i1) = sqrt(1+(J-2.*D)./sqrt((J-2.*D).^2+8.*(J.*Delta).^2))./sqrt(2); %%c1+
    alpha(i1) = sqrt(1-(J-2.*D)./sqrt((J-2.*D).^2+8.*(J.*Delta).^2))./sqrt(2); %c1-

end
E(5,end)
for i2 = i1+1:length(Jrange)+i1
    J = Jrange(i2-i1);

    E(1,i2) = -1./4.*(J-2.*D+2.*h2)-sqrt((J-2.*D-2.*(h1-h2)).^2+8.*(J.*Delta).^2)./4;
    E(2,i2) = -1./4.*(J-2.*D-2.*h2)-sqrt((J-2.*D-2.*(h1-h2)).^2+8.*(J.*Delta).^2)./4;
    E(5,i2) = -(h1./2+h2)+J./2+D;
    E(6,i2) = +(h1./2+h2)+J./2+D;
    E(3,i2) = -1./4.*(J-2.*D+2.*h2)+sqrt((J-2.*D-2.*(h1-h2)).^2+8.*(J.*Delta).^2)./4;
    E(4,i2) = -1./4.*(J-2.*D-2.*h2)+sqrt((J-2.*D-2.*(h1-h2)).^2+8.*(J.*Delta).^2)./4;

    neg(i2) = (sqrt((1-2.*D./J).^2+8.*Delta.^2)-(1-2.*D./J))./(4.*sqrt((1-2.*D./J).^2+8.*Delta.^2))...
        .*[sqrt((5.*sqrt((1-2.*D./J).^2+8.*Delta.^2)+3.*(1-2.*D./J))./(sqrt((1-2.*D./J).^2+8.*Delta.^2)-(1-2.*D./J)))-1];

    beta(i2) = sqrt(1+(J-2.*D)./sqrt((J-2.*D).^2+8.*(J.*Delta).^2))./sqrt(2); %%c1+
    alpha(i2) = sqrt(1-(J-2.*D)./sqrt((J-2.*D).^2+8.*(J.*Delta).^2))./sqrt(2); %c1-

end
Emin = min(min(E));

for i3 = i2+1:length(Brange)+i2
    B = Brange(i3-i2);
    h1 = g1.*muB.*B;
    h2 = g2.*muB.*B;

    E(1,i3) = -1./4.*(J-2.*D+2.*h2)-sqrt((J-2.*D-2.*(h1-h2)).^2+8.*(J.*Delta).^2)./4;
    E(2,i3) = -1./4.*(J-2.*D-2.*h2)-sqrt((J-2.*D-2.*(h1-h2)).^2+8.*(J.*Delta).^2)./4;
    E(5,i3) = -(h1./2+h2)+J./2+D;
    E(6,i3) = +(h1./2+h2)+J./2+D;
    E(3,i3) = -1./4.*(J-2.*D+2.*h2)+sqrt((J-2.*D-2.*(h1-h2)).^2+8.*(J.*Delta).^2)./4;
    E(4,i3) = -1./4.*(J-2.*D-2.*h2)+sqrt((J-2.*D-2.*(h1-h2)).^2+8.*(J.*Delta).^2)./4;

    neg(i3) = (sqrt((1-2.*D./J).^2+8.*Delta.^2)-(1-2.*D./J))./(4.*sqrt((1-2.*D./J).^2+8.*Delta.^2))...
        .*[sqrt((5.*sqrt((1-2.*D./J).^2+8.*Delta.^2)+3.*(1-2.*D./J))./(sqrt((1-2.*D./J).^2+8.*Delta.^2)-(1-2.*D./J)))-1];

    beta(i3) = sqrt(1+(J-2.*D)./sqrt((J-2.*D).^2+8.*(J.*Delta).^2))./sqrt(2); %%c1+
    alpha(i3) = sqrt(1-(J-2.*D)./sqrt((J-2.*D).^2+8.*(J.*Delta).^2))./sqrt(2); %c1-

end
E = E-Emin;
%%
width = 800; % Width in pixels
height = 600; % Height in pixels

% Create a figure with the specified size
fig = figure('Position', [100, 100, width, height]);

height1 = 0.3;
width1  = 0.4;
height2 = 0.2;
width2  = 0.4;
height3 = 0.2;
width3  = 0.4;
seperatorLW = 1;
plotLW = 2;
Fontsize = 10;
dh = 0.000
% Create and position the first subplot
ax1 = axes('Position', [0.1, 0.1+height3+height2+2*dh, width1, height1]); % [left, bottom, width, height]
ax1.Box = 'off';          % Display the box
ax1.LineWidth = 1;     % Set the box line width
hold on
plot(1:i3,E(1,:)./e./1e-3,'-', 'color', [.5 .5 .5], 'linewidth', plotLW)
plot(1:i3,E(2,:)./e./1e-3,'-', 'color', [.5 .5 .5], 'linewidth', plotLW)
plot(1:i3,E(3,:)./e./1e-3,'-', 'color', [.5 .5 .5], 'linewidth', plotLW)
plot(1:i3,E(4,:)./e./1e-3,'-', 'color', [.5 .5 .5], 'linewidth', plotLW)
plot(1:i3,E(5,:)./e./1e-3,'-', 'color', [.5 .5 .5], 'linewidth', plotLW)
plot(1:i3,E(6,:)./e./1e-3,'-', 'color', [.5 .5 .5], 'linewidth', plotLW)

plot([i1 i1],[-10 50],'-', 'color', [0 0 0], 'linewidth', seperatorLW)
plot([i2 i2],[-10 50],'-', 'color', [0 0 0], 'linewidth', seperatorLW)
plot([i3 i3],[-10 50],'-', 'color', [0 0 0], 'linewidth', seperatorLW)
plot([1 i3],[1 1].*max(max(E)).*1.1./e./1e-3,'-', 'color', [0 0 0], 'linewidth', seperatorLW)

ylabel("Energy (meV)");
xticklabels({});
ylim([min(min(E)).*3 max(max(E)).*1.1]./e./1e-3)
xlim([2 i3])
xticks([1 i1/1.8*0.6 i1/1.8*1.2 i1 i1+(i2-i1)/14*5 i1+(i2-i1)/14*10 i2 i2+(i3-i2)/50*25 i3])

ax2 = axes('Position', [0.1, 0.1+height3+1*dh, width2, height2]);
ax2.Box = 'off';          % Display the box
ax2.LineWidth = 1;     % Set the box line width
hold on
plot(1:i3,beta,'-', 'color', [51, 102, 204]./255, 'linewidth', plotLW);
plot(1:i3,alpha,'-', 'color', [255, 79, 79]./255, 'linewidth', plotLW);
plot([i1 i1],[-10 50],'-', 'color', [0 0 0], 'linewidth', seperatorLW)
plot([i2 i2],[-10 50],'-', 'color', [0 0 0], 'linewidth', seperatorLW)
plot([i3 i3],[-10 50],'-', 'color', [0 0 0], 'linewidth', seperatorLW)

ylabel("GS wavefunction")
xlim([2 i3])
ylim([-0.1 1.1])
xticks([1 i1/1.8*0.6 i1/1.8*1.2 i1 i1+(i2-i1)/14*5 i1+(i2-i1)/14*10 i2 i2+(i3-i2)/50*25 i3])
xticklabels(ax2,{})


ax3 = axes('Position', [0.1, 0.1, width3, height3]);
ax3.Box = 'off';          % Display the box
ax3.LineWidth = 1;     % Set the box line width
ax3.XAxisLocation = 'bottom';
ax3.YAxisLocation = 'left';
hold on
plot(1:i3,abs(neg),'-', 'color', [0, 128, 128]./255,'LineWidth',plotLW);
plot([i1 i1],[-10 50],'-', 'color', [0 0 0], 'linewidth', seperatorLW)
plot([i2 i2],[-10 50],'-', 'color', [0 0 0], 'linewidth', seperatorLW)
plot([i3 i3],[-10 50],'-', 'color', [0 0 0], 'linewidth', seperatorLW)

ylim([min(neg) max(neg)])
ylabel("negativity \eta")
xlim([2 i3])

ylim([-0.05 0.55])
% legend('\alpha','\beta')
set(ax1,"Fontsize",Fontsize,"FontWeight","bold")
set(ax2,"Fontsize",Fontsize,"FontWeight","bold")
set(ax3,"Fontsize",Fontsize,"FontWeight","bold")
    % box off
xticks([2 i1/1.8*0.6 i1/1.8*1.2 i1 i1+(i2-i1)/14*5 i1+(i2-i1)/14*10 i2 i2+(i3-i2)/50*25 i3])
xticklabels(ax3,{'0','-0.6','-1.2','0','5','10','0','25','50'})

    % Turn off xtick labels
% xticks([]);
xlabel("{\it D} (meV)                   {\it J} (meV)             {\it B} (mT)"); 
