# Supplementary material for: Quantum spin-engineering in on-surface molecular ferrimagnets
Source: Nat Commun. 2025 Jun 5;16:5208. doi: 10.1038/s41467-025-60409-w (PMC12137798; doi:10.1038/s41467-025-60409-w)
Supplement: Supplementary file 3 — Source Data [file 41467_2025_60409_MOESM3_ESM.zip › SupplementaryData1/Figure2/Fig2c/EvalfreqSweepVsBext2.m]

clear all
close all
clc

%% Choose the files 

% path = 'C:\Users\labuser\Desktop\SionludiSTM\data\20230803\ESRSpectra\';
path = 'P:\Papers\FeFePcDimers\Data\ESRonDimer\OnFePc_in_dimer1\FreqSweepVsBext_Aug10\';
path = pwd
cd(path)
startFile = "Spectrum20230810_131114.mat"; 
endFile = "Spectrum20230810_144859.mat";


filename = findFilesBetween(startFile,endFile,'folder',path);     %

%% here we have some options, like to fit a double peak 
ops1 = struct('plot',0,'DoubleFit',0,'subBG',0,'pstart',1,'pend',1,'normalize',0,'pk1',13.99,'pk2',15,'yoff',65,'pktopkshift',0.32);


Icorrect = 2.*sqrt(2).*pi./4.*1000.*1000; % First part is conversion from RMS and Square wave, see Baumann 2015, suppl., x1000 is pA to fA
%% external field dependence
figure("Position",[100,100,1000,800])


j = 1;
for i = 1:length(filename)
    load([filename{i}])        
    legendname(j,1) = round(ops.B*1e3); %in mT 
    legendname(j,2) = i;   
    j = j+1;
end 

legendname2=sortrows(legendname,1); % sort the file by B_ext

j = 1;
for i = 1:length(filename)
    load([filename{legendname2(i,2)}])
    freqall(i,:) = freq; %in GHz
    dataAll(:,i) = -(DataAVG)*(Icorrect); %convert lockin value (mV) to fA
    Ball(j) =  round(ops.B*1e3); %in mT    
    Iset(j) = ops.I;
    Vset(j) = ops.V;
    j = j+1;
end 

Bset = unique(Ball);
NofB = length(Bset);

% color = turbo(NofB);

lightBLUE = [0.356862745098039,0.811764705882353,0.956862745098039];
darkBLUE = [0.0196078431372549,0.0745098039215686,0.670588235294118];
color = [linspace(lightBLUE(1),darkBLUE(1),NofB)', linspace(lightBLUE(2),darkBLUE(2),NofB)', linspace(lightBLUE(3),darkBLUE(3),NofB)']
% color = turbo(NofB);

if NofB>1
    threshold = 1;
    BTemp = [Ball(end) Ball(1:end-1)];
    idx1 = find(abs(Ball-BTemp)>threshold);
else
    idx1 = [1 length(filename)+1];
    Bset = [Ball Ball+1];
end

for i = 1:NofB
    if i <NofB
        deltaI(i,:)  = mean(dataAll(:,idx1(i):idx1(i+1)-1),2);
    else
        deltaI(i,:)  = mean(dataAll(:,idx1(i):end),2);
    end
    if NofB == 1
        pkshift(i) = 0;
    else
        pkshift(i) = (Bset(i)-Bset(1))./(Bset(2)-Bset(1))*ops1.pktopkshift;
    end
    h(i) = plot(freqall(idx1(i),:),smoothdata(deltaI(i,:),'gaussian',3)+ops1.yoff*(i-1),'.','MarkerSize',30,'Color',color(i,:),'DisplayName',strcat([num2str(round(Bset(i)))],' mT'));hold on
    [inputs,yfitavg,error]=lorentzFit(freqall(idx1(i),:)',smoothdata(deltaI(i,:)','gaussian',3),'plot',ops1.plot,'double',ops1.DoubleFit,'pk1',ops1.pk1+pkshift(i),'pk2',ops1.pk2+pkshift(i));
    yfitavgall(i,:) = yfitavg;
    plot(freqall(idx1(i),:),yfitavgall(i,:)+ops1.yoff*(i-1),'-k','linewidth',4)
    % text(Current(j,fitInd(1)),yfit(1)+0.05,[num2str(Freq(i)) ' GHz'],'FontSize', 20)
    Resfreq(i) = inputs(1);
    errlw(i) = inputs(3); 
end
axis tight
titlename =  ['I_{set}: ' num2str(roundn(Iset(1),-1)) ' pA, Vset: ' num2str(round(Vset(1))) ' mV, Vrf: ' num2str(round(ops.Vrf)) ' mV'];
title(strrep(titlename,'_','\_'))
xlabel('Frequency (GHz)')
ylabel('\DeltaI (fA)')
box on
set(gca,"Fontsize",20,"FontWeight","bold")
% lh=legend(h,strcat([num2str(legendname2(:,1))],' mT'));
lh=legend(flip(h));
xlim([13 15.5])
ylim([950 1300])
set(gcf,"Position",[50,50,900,800])

%%
figure;hold on

[p, S] = polyfit(Bset,Resfreq,1);
x = linspace(min(Bset)*0.97,max(Bset)*1.03,100);
yfit = polyval(p,x);
plot(x,yfit,'-r','LineWidth',2.5);
plot(Bset,Resfreq,'.k','MarkerSize',30)

% Calculate uncertainty in coefficients
p_uncertainty = sqrt(diag(inv(S.R)*inv(S.R')).*S.normr.^2./S.df);

xlabel('B_z (mT)')
ylabel('f_0 (GHz)')
set(gca, 'YAxisLocation', 'right');

box on
set(gca,"Fontsize",20,"FontWeight","bold")

h = 6.62607015e-34; %m2 kg / s
mu_B =9.274e-24; %J/T
mu_FePc = p(1)*h*1e9*1e3/2/mu_B;
err_mu = p_uncertainty(1)*h*1e9*1e3/2/mu_B;
Btip = p(2)/p(1); 
str = ['\mu\_{Dimer}: ' num2str(roundn(mu_FePc,-3)) '\pm' num2str(roundn(err_mu,-3)) '\mu_B; ' 'Btip = ' num2str(roundn(Btip,-2)) 'mT; ' ];
axis tight
title('textbox','String',str)
set(gcf,"Position",[50,50,1000,800])
% hf0=2FePc(Bz+Btip)
