# Supplementary material for: Quantum spin-engineering in on-surface molecular ferrimagnets
Source: Nat Commun. 2025 Jun 5;16:5208. doi: 10.1038/s41467-025-60409-w (PMC12137798; doi:10.1038/s41467-025-60409-w)
Supplement: Supplementary file 3 — Source Data [file 41467_2025_60409_MOESM3_ESM.zip › SupplementaryData1/Figure2/Fig2c/lorentzFit.m]

function [fitParameter,yfit,error]=lorentzFit(x,y,varargin)
%
% function [inputs,yfit,error]=lorentzFit(x,y,varargin)
%
% fits a Fano Lorentzian of the the form
% 1/(1+q^2)*I_peak*(1+delta*q)^2/(1+delta^2)+I_0 where delta =
% (f-f_0)/(Gamma/2)
%
% vargargin:
%     'double'    default: 0 (boolean), if set to 1 two peaks will be fit.
%
% Philip Willke
%     v. 0.2 Aug 29 2018      merged with lorentzFitDouble

%% parse varargin and call validation function for field and varargin
% define default vararg in parameter/value pairs

ops = struct('double',0,'yerror',1,'plot',1,'pk1',-15,'pk2',-18);
%% read the acceptable varargin fields
optionNames = fieldnames(ops);
ops = varargin2ops(varargin,ops);
y = smooth(y,3);
offset=mean(y);
ytemp=y;%-offset;
sortedy=sort((ytemp).^2);
[amp ,idx]=max((ytemp(7:end-5)).^2);

if(ops.double)
    
    amp_1=ytemp(idx);
    % x0_1=x(idx);
    x0_1=ops.pk1;
    i_df = ceil(length(x)./abs(max(x)-min(x)).*0.1);
    xtemp2 = (x([1:idx-i_df idx+i_df:end]));
    ytemp2 = (ytemp([7:idx-i_df idx+i_df:end-7])).^2
    [amp idx2] = max(ytemp2);
    amp_2=sqrt(amp);
    % x0_2=xtemp2(idx2);
    x0_2=ops.pk2;
    
    gamma_1=0.50; gamma_2=0.50; %in Ghz
    q_1 = 0; q_2 = 0;
    
    inputs=[x0_1,amp_1,gamma_1,q_1,x0_2,amp_2,gamma_2,q_2,offset]
    
    fitfun = @(para,x1)(1./(para(4).^2+1).*para(2).*(1+(x1-para(1))./(0.5*para(3)).*para(4)).^2./(1+((x1-para(1))./(0.5*para(3))).^2)+...
        1./(para(8).^2+1).*para(6).*(1+(x1-para(5))./(0.5*para(7)).*para(8)).^2./(1+((x1-para(5))./(0.5*para(7))).^2) +para(9));
    
else
    amp=ytemp(idx)
    x0=x(idx)
    gamma=0.1 %in Ghz
    q = 0;
    inputs=[x0,amp,gamma,offset,q];
    fitfun = @(para,x1)(1./(para(5).^2+1).*para(2).*(1+(x1-para(1))./(0.5*para(3)).*para(5)).^2./(1+((x1-para(1))./(0.5*para(3))).^2) +para(4));
end
if(ops.yerror ==1)
    [fitParameter,r,J,cov,mse]  =nlinfit(x,y,fitfun,inputs);
else
    [fitParameter,r,J,cov,mse]  =nlinfit(x,y,fitfun,inputs,'weights',1./ops.yerror.^2);
end
ci = nlparci(fitParameter,r,'jacobian',J);
yfit=fitfun(fitParameter,x);
error = (ci(:,2)-ci(:,1))./2;

if(ops.plot)

    hold on
    plot(x,yfit,'Linewidth',2.5)
    plot(x,y,'.-k','markersize',10)
    dim = [.2 .5 .3 .3];
    str = ['A0: ' num2str(fitParameter(2)) '; ' 'f0: ' num2str(fitParameter(1)) '; ' '\Gamma: ' num2str(fitParameter(3)) '; ' 'I_{off}: ' num2str(fitParameter(4)) '; ' 'q: ' num2str(fitParameter(5))];
    
    
    if(ops.double)
    str = ['A0: ' num2str(fitParameter(2)) '; ' 'f0: ' num2str(fitParameter(1)) '; ' '\Gamma: ' num2str(fitParameter(3)) '; q: ' num2str(fitParameter(4))...
        newline 'A0: ' num2str(fitParameter(6)) '; ' 'f0: ' num2str(fitParameter(5)) '; ' '\Gamma: ' num2str(fitParameter(7)) '; q: ' num2str(fitParameter(8)) 'I_{off}: ' num2str(fitParameter(9))];
    end
    title('textbox','String',str)

end
