# Supplementary material for: Quantum spin-engineering in on-surface molecular ferrimagnets
Source: Nat Commun. 2025 Jun 5;16:5208. doi: 10.1038/s41467-025-60409-w (PMC12137798; doi:10.1038/s41467-025-60409-w)
Supplement: Supplementary file 3 — Source Data [file 41467_2025_60409_MOESM3_ESM.zip › SupplementaryData1/Figure2/Fig2c/varargin2ops.m]

function ops = varargin2ops(varargin,ops)

%% read the acceptable varargin fields
optionNames = fieldnames(ops);

% count arguments
nArgs = length(varargin);
if round(nArgs/2)~=nArgs/2
    error('needs propertyName/propertyValue pairs')
end

for pair = reshape(varargin,2,[]) % pair is {propName;propValue}
   inpName = (pair{1}); % make case insensitive
    
    if any(strmatch(inpName,optionNames))
        % overwrite ops. If you want you can test for the right class here
        % Also, if you find out that there is an option you keep getting wrong,
        % you can use "if strcmp(inpName,'problemOption'),testMore,end"-statements
        ops.(inpName) = pair{2};
    else
        error('%s is not a recognized parameter name',inpName)
    end
end
