# Supplementary material for: Quantum spin-engineering in on-surface molecular ferrimagnets
Source: Nat Commun. 2025 Jun 5;16:5208. doi: 10.1038/s41467-025-60409-w (PMC12137798; doi:10.1038/s41467-025-60409-w)
Supplement: Supplementary file 3 — Source Data [file 41467_2025_60409_MOESM3_ESM.zip › SupplementaryData1/Figure2/FIg2d/EvalFreqSweep_differentField.m]

%Plot 1 freq only
clear all
close all


% folder1 = 'C:\Users\Philip\Desktop\SionludiSTM\data\20230706\ESRSpectra\';
% folder1 = 'P:\Papers\FeFePcDimers\Data\ESRonDimer\FreqSweepForDifferentField_July06\';
folder1 = '\\sccfs.scc.kit.edu\oe\PHI\GroupWillke\Papers\FeFePcDimers\Data\ESRonDimer\FreqSweepForDifferentField_July06\';

% DATA1 ESR on Dimer, B=7A, Iset=5pA
startFile1 = "Spectrum20230706_150356.mat";     
endFile1 = "Spectrum20230706_153140.mat";
filename1 = findFilesBetween(startFile1,endFile1,'folder',folder1);
data1.ops1 = struct('plot',0,'DoubleFit',0,'subBG',0,'pstart',1/3,'pend',1/3,'normalize',0,'pk1',15.28,'pk2',14.7,'yoff',0.3);

% DATA2 B=6.5A, Iset=5pA
startFile2 = "Spectrum20230706_154320.mat";     
endFile2 = "Spectrum20230706_161125.mat";
filename2 = findFilesBetween(startFile2,endFile2,'folder',folder1);
data2.ops1 = struct('plot',0,'DoubleFit',0,'subBG',0,'pstart',1/4,'pend',1/3,'normalize',0,'pk1',14.2,'pk2',13.8,'yoff',0.3);
% 
% DATA3 B=6.1A, Iset=5pA
startFile3 = "Spectrum20230706_163033.mat";     
endFile3 = "Spectrum20230706_165842.mat";
filename3 = findFilesBetween(startFile3,endFile3,'folder',folder1);
data3.ops1 = struct('plot',0,'DoubleFit',0,'subBG',0,'pstart',1/4,'pend',1/3,'normalize',0,'pk1',13.4,'pk2',13.8,'yoff',0.3);

% DATA4 B=7A, Iset=8pA
startFile4 = "Spectrum20230706_171154.mat";     
endFile4 = "Spectrum20230706_174000.mat";
filename4 = findFilesBetween(startFile4,endFile4,'folder',folder1);
data4.ops1 = struct('plot',0,'DoubleFit',0,'subBG',0,'pstart',1/4,'pend',1/3,'normalize',0,'pk1',12.5,'pk2',13.8,'yoff',0.3);
% 
% DATA5 B=7A, Iset=5pA
startFile5 = "Spectrum20230706_175136.mat";     
endFile5 = "Spectrum20230706_181906.mat";
filename5 = findFilesBetween(startFile5,endFile5,'folder',folder1);
data5.ops1 = struct('plot',0,'DoubleFit',0,'subBG',0,'pstart',1/4,'pend',1/3,'normalize',0,'pk1',11.7,'pk2',13.8,'yoff',0.3);
% 
% DATA6 B
startFile6 = "Spectrum20230706_183401.mat";     
endFile6 = "Spectrum20230706_190145.mat";
filename6 = findFilesBetween(startFile6,endFile6,'folder',folder1);
data6.ops1 = struct('plot',0,'DoubleFit',0,'subBG',0,'pstart',1/4,'pend',1/3,'normalize',0,'pk1',14.7,'pk2',13.8,'yoff',0.3);


%%
% starti=5; 
for i=1:length(filename1)
    load(filename1{i});
    data1.Freq(i,:)=freq;
    data1.LockIn(i,:)=DataAVG;
    data1.Bfield(i)=ops.B;
    data1.Iset(i)=ops.I;
    data1.Vset(i)=ops.V;
end
data1.AVG_LI=mean(data1.LockIn).*(-1);
data1.AVG_Freq=data1.Freq(1,:);
for i=1:length(filename2)
    load(filename2{i});
    data2.Freq(i,:)=freq;
    data2.LockIn(i,:)=DataAVG;
    data2.Bfield(i)=ops.B;
    data2.Iset(i)=ops.I;
    data2.Vset(i)=ops.V;
end
data2.AVG_LI=mean(data2.LockIn).*(-1);
data2.AVG_Freq=data2.Freq(1,:);
for i=1:length(filename3)
    load(filename3{i});
    data3.Freq(i,:)=freq;
    data3.LockIn(i,:)=DataAVG;
    data3.Bfield(i)=ops.B;
    data3.Iset(i)=ops.I;
    data3.Vset(i)=ops.V;
end
data3.AVG_LI=mean(data3.LockIn).*(-1);
data3.AVG_Freq=data3.Freq(1,:);
for i=1:length(filename4)
    load(filename4{i});
    data4.Freq(i,:)=freq;
    data4.LockIn(i,:)=DataAVG;
    data4.Bfield(i)=ops.B;
    data4.Iset(i)=ops.I;
    data4.Vset(i)=ops.V;
end
data4.AVG_LI=mean(data4.LockIn).*(-1);
data4.AVG_Freq=data4.Freq(1,:);
for i=1:length(filename5)
    load(filename5{i});
    data5.Freq(i,:)=freq;
    data5.LockIn(i,:)=DataAVG;
    data5.Bfield(i)=ops.B;
    data5.Iset(i)=ops.I;
    data5.Vset(i)=ops.V;
end
data5.AVG_LI=mean(data5.LockIn).*(-1);
data5.AVG_Freq=data5.Freq(1,:);
for i=1:length(filename6)
    load(filename6{i});
    data6.Freq(i,:)=freq;
    data6.LockIn(i,:)=DataAVG;
    data6.Bfield(i)=ops.B;
    data6.Iset(i)=ops.I;
    data6.Vset(i)=ops.V;
end
data6.AVG_LI=mean(data6.LockIn).*(-1);
data6.AVG_Freq=data6.Freq(1,:); 

%Fit Lorentz to Data
[inputs,yfit,error] = lorentzFit(data1.AVG_Freq',data1.AVG_LI,'plot',0,'double',data1.ops1.DoubleFit,'pk1',data1.ops1.pk1,'pk2',data1.ops1.pk2);
data1.Fit(:)=yfit;
data1.FitParas(:)=inputs;
data1.Errors(:)=error;
[inputs,yfit,error] = lorentzFit(data2.AVG_Freq',data2.AVG_LI,'plot',0,'double',data2.ops1.DoubleFit,'pk1',data2.ops1.pk1,'pk2',data2.ops1.pk2);
data2.Fit(:)=yfit;
data2.FitParas(:)=inputs;
data2.Errors(:)=error;
[inputs,yfit,error] = lorentzFit(data3.AVG_Freq',data3.AVG_LI,'plot',0,'double',data3.ops1.DoubleFit,'pk1',data3.ops1.pk1,'pk2',data3.ops1.pk2);
data3.Fit(:)=yfit;
data3.FitParas(:)=inputs;
data3.Errors(:)=error;
[inputs,yfit,error] = lorentzFit(data4.AVG_Freq',data4.AVG_LI,'plot',0,'double',data4.ops1.DoubleFit,'pk1',data4.ops1.pk1,'pk2',data4.ops1.pk2);
data4.Fit(:)=yfit;
data4.FitParas(:)=inputs;
data4.Errors(:)=error;
[inputs,yfit,error] = lorentzFit(data5.AVG_Freq',data5.AVG_LI,'plot',0,'double',data5.ops1.DoubleFit,'pk1',data5.ops1.pk1,'pk2',data5.ops1.pk2);
data5.Fit(:)=yfit;
data5.FitParas(:)=inputs;
data5.Errors(:)=error;
[inputs,yfit,error] = lorentzFit(data6.AVG_Freq',data6.AVG_LI,'plot',0,'double',data6.ops1.DoubleFit,'pk1',data6.ops1.pk1,'pk2',data6.ops1.pk2);
data6.Fit(:)=yfit;
data6.FitParas(:)=inputs;
data6.Errors(:)=error;

% Chopping the Data
fstart=10;
fend=15.5;
[f1,istart]=min(abs(data1.AVG_Freq-fstart));        %Finds the index of the freq closest to our given point
[f2,iend]=min(abs(data1.AVG_Freq-fend));


%Assign to Alldata
Alldata.LI(1,:)=data1.AVG_LI;
Alldata.Freq(1,:)=data1.AVG_Freq;
Alldata.Bfield(1)=data1.Bfield(1);
Alldata.Fit(1,:)=data1.Fit;
Alldata.Peaks(1)=data1.FitParas(1);
Alldata.PError(1)=data1.FitParas(3);
Alldata.LI(2,:)=data2.AVG_LI;
Alldata.Freq(2,:)=data2.AVG_Freq;
Alldata.Bfield(2)=data2.Bfield(1);
Alldata.Fit(2,:)=data2.Fit;
Alldata.Peaks(2)=data2.FitParas(1);
Alldata.PError(2)=data2.FitParas(3);
Alldata.LI(3,:)=data3.AVG_LI;
Alldata.Freq(3,:)=data3.AVG_Freq;
Alldata.Bfield(3)=data3.Bfield(1);
Alldata.Fit(3,:)=data3.Fit;
Alldata.Peaks(3)=data3.FitParas(1);
Alldata.PError(3)=data3.FitParas(3);
Alldata.LI(4,:)=data4.AVG_LI;
Alldata.Freq(4,:)=data4.AVG_Freq;
Alldata.Bfield(4)=data4.Bfield(1);
Alldata.Fit(4,:)=data4.Fit;
Alldata.Peaks(4)=data4.FitParas(1);
Alldata.PError(4)=data4.FitParas(3);
Alldata.LI(5,:)=data5.AVG_LI;
Alldata.Freq(5,:)=data5.AVG_Freq;
Alldata.Bfield(5)=data5.Bfield(1);
Alldata.Fit(5,:)=data5.Fit;
Alldata.Peaks(5)=data5.FitParas(1);
Alldata.PError(5)=data5.FitParas(3);
Alldata.LI(6,:)=data6.AVG_LI;
Alldata.Freq(6,:)=data6.AVG_Freq;
Alldata.Bfield(6)=data6.Bfield(1);
Alldata.Fit(6,:)=data6.Fit;
Alldata.Peaks(6)=data6.FitParas(1);
Alldata.PError(6)=data6.FitParas(3);

%Sorting the Data and correct I
Icorrect = 2.*sqrt(2).*pi./4.*1000.*1000;
[Current,I]=sort(Alldata.Bfield,'ascend');        
Alldata.LI=Alldata.LI(I,:);
Alldata.Freq=Alldata.Freq(I,:);
Alldata.Fit=Alldata.Fit(I,:);
Alldata.Bfield=Alldata.Bfield(I);
Alldata.Peaks=Alldata.Peaks(I);
Alldata.PError=Alldata.PError(I);
Alldata.LI=Alldata.LI.*Icorrect;
Alldata.Fit=Alldata.Fit.*Icorrect;


%Plot all Spectra
color = hsv(length(Alldata.Bfield));
yoffset=50;


figure(187)
ax1 = gca;
for i=1:length(Alldata.Bfield)
    h(i)=plot(Alldata.Freq(i,:),Alldata.LI(i,:)+yoffset*(i-1),'.','color',color(i,:),'Linewidth',4,'MarkerSize',20,DisplayName=['B_{ext}= ' num2str(round(Alldata.Bfield(i).*1e3)) ' mT']);
    hold on;
    plot(Alldata.Freq(i,:),Alldata.Fit(i,:)+yoffset*(i-1),'color','black','Linewidth',4);
end


ax1 = gca;
xlabel(ax1,'Freq (GHz)')
% xlabel(ax1,'B_{tip} (mT)')
ylabel(ax1,['\Delta' 'I (fA)'])
set(gca,'FontSize',15)
title(['Frequency Sweeps at I_{set}: ' num2str(data1.Iset(1)) ' pA,   V_{set}: ' num2str(data1.Vset(1)) ' mV'])
legend(flip(h))

%% Plot Freq vs. Bfield
Bfieldforfit = linspace(min(Alldata.Bfield)*0.95,max(Alldata.Bfield)*1.05,200);
P=polyfit(Alldata.Bfield,Alldata.Peaks,1);
yfit = P(1)*Bfieldforfit+P(2);  %Fits the two slopes
muB=9.2740100783e-24;
h=6.62607015e-34;
m=abs(P(1)*h/(2*muB)*1e9);
Btip=P(2)/P(1);

figure(188)

plot(Bfieldforfit.*1e3,yfit,'-','Color','black','LineWidth',2.5)
hold on;
errorbar(Alldata.Bfield.*1e3,Alldata.Peaks,Alldata.PError./2,'x','Color','red','LineWidth',2)
title(['\mu' ' = ' num2str(m) ' \mu' '_B ; B_{tip} = ' num2str(round(Btip*1e3)) ' mT'])
ylabel(['f_0 (GHz)'])
xlabel('B_{ext} (mT)')
% ylim([4,5])
% xlim([0,50])
set(gca,'FontSize',15)


axis tight
