# Supplementary material for: Quantum spin-engineering in on-surface molecular ferrimagnets
Source: Nat Commun. 2025 Jun 5;16:5208. doi: 10.1038/s41467-025-60409-w (PMC12137798; doi:10.1038/s41467-025-60409-w)
Supplement: Supplementary file 3 — Source Data [file 41467_2025_60409_MOESM3_ESM.zip › SupplementaryData1/Figure3/Fig3ab/evalRabiAtdiffVrf.m]

clear all
close all
clc
%%
startFile = 'PulsedESR20240129_182339.mat';
endFile = 'PulsedESR20240130_002352.mat';


folder = pwd;
cd(folder)
%AVERAGE
filename = findFilesBetween(startFile,endFile,'folder',folder);
ops1 = struct('plot',0,'pend',0,'yoff',30);

% Icorrect = 2.*sqrt(2).*pi./4.*1000.*1000; % First part is conversion from RMS and Square wave, see Baumann 2015, suppl., x1000 is pA to fA
Icorrect = 1;
inputsOmega = [2*pi/35 2*pi/30 2*pi/30 2*pi/21 2*pi/21 2*pi/20 2*pi/17 2*pi/15 2*pi/12 2*pi/12  2*pi/10];
%%
figure(132323333);
j = 1;
for i = 1:length(filename)
    load(filename{i});
    legendname(j,1) = roundn(mV2dBm(pulsedSchemeObj.RF_Freq,pulsedSchemeObj.RF_Power),-1); %mV
    legendname(j,2) = i;
    j = j+1;
end

legendname2=sortrows(legendname,1); % sort the file by Vrf

j = 1;
for i = 1:length(filename)
    load([filename{legendname2(i,2)}])
    SweepPar(i,:) = tau(:,1)./2.4e9*1e9; % ns
    LockinAll(i,:) = DataAVG.*(Icorrect); % convert lockin value (mV) to fA    
    VRFall(j) =  roundn(mV2dBm(pulsedSchemeObj.RF_Freq,pulsedSchemeObj.RF_Power),-1); %mV    
    Iset(j) = ops.I;
    Vset(j) = ops.V;
    j = j+1;
    pulsePara(i) = pulsedSchemeObj;
end 

Vrfset = unique(VRFall);
NofVrf = length(Vrfset);
color = turbo(NofVrf);

if NofVrf>1
    threshold = 1;
    VrfTemp = [VRFall(end) VRFall(1:end-1)];
    idx1 = find(abs(VRFall-VrfTemp)>threshold);
else
    idx1 = [1 length(filename)+1];
    Vrfset = [VRFall VRFall+1];
end

%%

for i = 1:NofVrf
    if i <NofVrf
        deltaI(i,:)  = mean(LockinAll(idx1(i):idx1(i+1)-1,:),1);
    else
        deltaI(i,:)  = mean(LockinAll(idx1(i):end,:),1);
    end
    Tauall(i,:) = SweepPar(idx1(i),2:end);
    Iall(i,:)= deltaI(i,2:end);
    % if i==1
    %     ops1.pend = 0;
    % elseif i<4
    %         ops1.pend = 0;
    % else
    %     ops1.pend = 1/5;
    % end
    fitRange = 1:round((1-ops1.pend)*length(Tauall));

    % p = polyfit(Tauall(i,fitRange),Iall(i,fitRange),1)
    % dat_background = polyval(p,Tauall(i,:))
    % Iall(i,:)= Iall(i,:)-dat_background;
    % h(i) = plot(Tauall(i,fitRange),Iall(i,fitRange)+ops1.yoff*(i-1),'.','MarkerSize',20,'color',color(i,:),'DisplayName',strcat([num2str(round(Vrfset(i)))],' mT'));
    
    [time,dat,xfit,yfit,fitparameters,error] = fitRabi2(SweepPar(idx1(i),:),deltaI(i,:),'smoothdatapoints',1,'inputs',[0.01,inputsOmega(i),0.0,40,0]...
        ,'plot',ops1.plot,'pend',ops1.pend,'rmBG',1,'pulsePara',pulsePara(idx1(i)));
    
    xfitall(i,:) = xfit;
    yfitall(i,:) = yfit;
    datall(i,:) = dat(1:fitRange(end));

    h(i) = plot(time(1:fitRange(end)),datall(i,:)+ops1.yoff*(i),'.','MarkerSize',20,'color',color(i,:),'DisplayName',strcat([num2str(round(Vrfset(i)))],' mT'));
    hold on
    plot(xfitall(i,:),yfitall(i,:)+ops1.yoff*(i),'-','linewidth',4,'color',color(i,:))
    text(time(fitRange(end)-14),dat(fitRange(end))+ops1.yoff*(i)+10,[num2str(Vrfset(i)) ' mV'],'FontSize', 20)
    Amp(i) = fitparameters(1); % amptitude
    OmegaRabi(i) = fitparameters(2); % Rabi rate
    err_Omega(i) = error(2);
    Phi(i) = fitparameters(3); % phase
    err_Phi(i) = error(3);
    T2Rabi(i) = fitparameters(4); % T2
    err_T2(i) = error(4);
end
axis tight

xlabel('Pulse Width \tau (ns)'); ylabel('\Delta I (fA)')
box on
set(gcf,'position',[50 50 900 700])
set(gca,'Fontsize',20,'FontWeight','bold')
xlim([0 1*max(max(Tauall))])
% ylim([0 1.2*max(max(dat(fitRange(end))+ops1.yoff*(i)))])
title([num2str(ops.I) ' pA, ' num2str(ops.V) ' mV, ' num2str(round(ops.B*1e3,1)) ' mT'])
%%
figure(284532);
load('\\sccfs.scc.kit.edu\oe\PHI\GroupWillke\Papers\Cudbm2\data\customColor\myCustomColormap.mat')
cmap = myCustomColormap;
% cmap = jet(256);
imagesc(time(1:fitRange(end)),Vrfset,datall)
colormap(cmap)
xlabel('Pulse Width \tau (ns)'); 
ylabel('Vrf (mV)')
box on
set(gca,'YDir','normal') 
set(gca,'Fontsize',20,'FontWeight','bold')
set(gcf,'position',[50 50 900 700])
%% Rabi rate fit
figure(22)
pomega = polyfit(Vrfset,OmegaRabi,1);
% Fit the model
mdl = fitlm(Vrfset,OmegaRabi);
% Extract coefficients and standard errors
coef = mdl.Coefficients.Estimate; %(b,k)
se   = mdl.Coefficients.SE; %
x = linspace(0.5*min(Vrfset),1.05*max(Vrfset),500);
yOmege = polyval(pomega,x);
plot(x,yOmege,'-k','LineWidth',4);
hold on
errorbar(Vrfset,OmegaRabi,err_Omega,'sr','MarkerSize',15,'MarkerFaceColor','auto')

xlabel('V_{RF} (mV)')
ylabel('\Omega (rad/ns)')
set(gca,'Fontsize',20,'FontWeight','bold')
set(gcf,'position',[50 50 700 650])

%% T2 fit
figure(33)
pomega = polyfit(Vrfset,T2Rabi,1);
x = linspace(0.5*min(Vrfset),1.05*max(Vrfset),500);
yOmege = polyval(pomega,x);
plot(x,yOmege,'-k','LineWidth',4);
hold on
errorbar(Vrfset,T2Rabi,err_T2,'sr','MarkerSize',15,'MarkerFaceColor','auto')

xlabel('V_{RF} (mV)')
ylabel('T2 (ns)')
set(gca,'Fontsize',20,'FontWeight','bold')
set(gcf,'position',[650 50 700 650])
%% Phase
figure(44)
pomega = polyfit(Vrfset,Phi,1);
x = linspace(0.5*min(Vrfset),1.05*max(Vrfset),500);
yOmege = polyval(pomega,x);
plot(x,yOmege,'-k','LineWidth',4);
hold on
errorbar(Vrfset,Phi,err_Phi,'sr','MarkerSize',15,'MarkerFaceColor','auto')

xlabel('V_{RF} (mV)')
ylabel('Phase (rads)')
set(gca,'Fontsize',20,'FontWeight','bold')
set(gcf,'position',[650 50 700 650])

%% plot rabi at 40mV
i = 8;
figure(1010+i)

 h(i) = plot(time(1:fitRange(end)),datall(i,:),'.','MarkerSize',30,'color','r','DisplayName',strcat([num2str(round(Vrfset(i)))],' mT'));
    hold on
    plot(xfitall(i,:),yfitall(i,:),'-','linewidth',4,'color','r')
    text(time(fitRange(end)-14),dat(fitRange(end))+10,[num2str(Vrfset(i)) ' mV'],'FontSize', 20)

axis tight

xlabel('Pulse Width \tau (ns)'); ylabel('\DeltaI (fA)')
box on
set(gcf,'position',[50 50 900 700])
set(gca,'Fontsize',20,'FontWeight','bold')
xlim([0 105])
ylim([-30 30])
title([num2str(ops.I) ' pA, ' num2str(ops.V) ' mV, ' num2str(round(ops.B*1e3,1)) ' mT'])
%%
% save("dimer8.mat","Vrfset","OmegaRabi","err_Omega",'ops','pulsedSchemeObj')
