# Supplementary material for: Quantum spin-engineering in on-surface molecular ferrimagnets
Source: Nat Commun. 2025 Jun 5;16:5208. doi: 10.1038/s41467-025-60409-w (PMC12137798; doi:10.1038/s41467-025-60409-w)
Supplement: Supplementary file 3 — Source Data [file 41467_2025_60409_MOESM3_ESM.zip › SupplementaryData1/Figure3/Fig3ab/fitRabi2.m]

function [time,dat,ti,RabiOsciFit,fitparameters,error,p]=fitRabi2(x,y,varargin)

ops = struct('removeoutliers', 0, 'datatofit',1,'currentFactor',1,'pstart',0,'pend',0,...
    'rmBG',1,'fitOsci',1,'inputs',[0.01,0.1,0,40,0],'lowerbound',-100000,...
    'upperbound',1000000, 'dofft',1, 'calcr',0, 'xminy',0,'pulsePara',[],...
    'titlename',[],'plot',1,'smoothdatapoints',1,'removeBGMan',0);

optionNames = fieldnames(ops);
ops = varargin2ops(varargin,ops);
pulsedSchemeObj = ops.pulsePara;

try
    Icorrect = 2.*sqrt(2).*pi./4.*1000.*1000;
catch
    Icorrect = 2.*sqrt(2).*pi./4.*1000.*1000; 
end

time = x(1:end); % 2.4e9 Gsa/s
data2 = smoothdata(y(1:end),'gaussian',ops.smoothdatapoints);
L = length(time);
if ops.pstart~=0
    indStart = round(ops.pstart*L);
    indEnd = round((1-ops.pend)*L);
elseif ops.pstart==0
    indStart = 1;
    indEnd = L;
end
if ops.pend~=0
    indEnd = round((1-ops.pend)*L);
elseif ops.pend==0
    indEnd = L;
end
if(ops.rmBG)
    p = polyfit(time(indStart:indEnd),data2(indStart:indEnd),1)
    if(ops.removeBGMan~=0)
        p = ops.removeBGMan;
    end
    dat_background = polyval(p,time)
    dat = (data2-dat_background)*Icorrect;
else
    dat = data2*Icorrect;
end
if (ops.plot)
    figure('Position',  [100, 100, 1400, 800]);
    subplot(1,2,1)
    plot(time,data2,'.-k','markersize',15)
    xlabel('Pulse Width \tau (ns)'); ylabel('Lockin Voltage (V)')
    set(gca,'FontSize',15)
    title(strrep(ops.titlename,'_','\_'));
    if(ops.rmBG)
        hold on;
        plot(time,dat_background,'r');
        str = ['fit: p(1) = ' num2str(p(1)) ' V, p(2) = ' num2str(p(2)) 'V/s'];
        t2=annotation(gcf,'textbox',[.14 .1 0.2 .55],'String',str,'FitBoxToText','on','FontSize',12);
        disp(p)
    end
    subplot(1,2,2);
    plot(time,dat,'.-k','markersize',15);
    xlabel('Pulse Width \tau (ns)');
    ylabel('\DeltaI (fA)');
    set(gca,'FontSize',15)
    dim = [.14 .3 .2 .55];
    try
        str = ['p-ESR: \newline' num2str(pulsedSchemeObj.tau_off*1e9) ' ns off\newline' num2str(pulsedSchemeObj.RF_Freq) 'GHz\newline'...
        num2str(roundn(mV2dBm(pulsedSchemeObj.RF_Freq,pulsedSchemeObj.RF_Power),1))  'mVrf\newline' num2str(num2str(time(1)) ) ' - ' num2str(time(end)) 'ns PulseWidth\newline'...
        num2str(pulsedSchemeObj.measTime) 's aqs t'];
    catch
        str = ['p-ESR: \newline' num2str(pulsedSchemeObj.T_cycle*1e9) ' ns cycle\newline' num2str(pulsedSchemeObj.RF_Freq) 'GHz\newline'...
        num2str(roundn(mV2dBm(pulsedSchemeObj.RF_Freq,pulsedSchemeObj.RF_Power),1))  'mVrf\newline' num2str(num2str(time(1)) ) ' - ' num2str(time(end)) 'ns PulseWidth\newline'...
        num2str(pulsedSchemeObj.measTime) 's aqs t'];
    end
    t1=annotation(gcf,'textbox',dim,'String',str,'FitBoxToText','on','FontSize',12);
end
% save([str '_fit.mat'],'time','dat','data2');


if(ops.fitOsci)
    ti = linspace(min(time(indStart:indEnd)),max(time(indStart:indEnd)),1000);
   
    RabiFun = @(para,x)(abs(para(1)).*cos(abs(para(2)).*x+mod(para(3),2.*pi)).*exp(-x./abs(para(4)))+para(5));
   
    ops.inputs(1) = abs(max(dat(indStart:indEnd))-min(dat(indStart:indEnd)));
    [fitparameters,r,J,cov,mse]  =nlinfit(time(1:round((1-ops.pend)*end)),dat(1:round((1-ops.pend)*end)),RabiFun,ops.inputs);%,'weights',1./dat_error.^2);
   
    ci = nlparci(fitparameters,r,'jacobian',J);
    RabiOsciFit=RabiFun(fitparameters,ti);
    fitparameters([1:2 4]) = abs(fitparameters([1:2 4]));
    fitparameters(3) = mod(fitparameters(3),2.*pi);
    error = (ci(:,2)-ci(:,1))./2;
    

    if(ops.plot)
        hold on;
        plot(ti,RabiOsciFit,'-r','linewidth',2);
        dim = [.69 .3 .2 .55];
        str = ['fit: \newlineAmp:' num2str(fitparameters(1)) '+/-' num2str(error(1)) ' V\newline\Omega: ' num2str(fitparameters(2)) '+/-' ...
            num2str(error(2)) '1/ns\newline\tau_{pi}: ' num2str(pi/fitparameters(2)) 'ns\newline\phi: ' num2str(fitparameters(3)) '+/-' num2str(error(3)) '\newlineT_2: ' num2str(fitparameters(4)) '+/-' num2str(error(4)) ' ns\newline V_{offset}: ' num2str(fitparameters(5)) '+/-' num2str(error(5)) ' V'];
        t2=annotation(gcf,'textbox',dim,'String',str,'FitBoxToText','on','FontSize',12);
    end

    str = 'avgFit_'

    % save([str '_fit.mat'],'time','dat','data2','fitdata','fitparameters','error')
end


% if ops.dofft
%     figure
%     L = length(dat);
%     dt = ((max(time)-min(time))/(L-1));
%     F = (1/dt)*(0:(L/2))/L;
%     Y = fft(dat);
%     P2 = abs(Y/L);
%     P1 = P2(1:L/2+1);
%     P1(2:end-1) = 2*P1(2:end-1);
%     plot(F*1000,P1)
%     xlabel('Freq (MHz)');ylabel('P(f)');title('FFT (after lin. slope removal)')
% end
