# Supplementary material for: Quantum spin-engineering in on-surface molecular ferrimagnets
Source: Nat Commun. 2025 Jun 5;16:5208. doi: 10.1038/s41467-025-60409-w (PMC12137798; doi:10.1038/s41467-025-60409-w)
Supplement: Supplementary file 3 — Source Data [file 41467_2025_60409_MOESM3_ESM.zip › SupplementaryData1/Figure3/Fig3ab/mV2dBm.m]

function Vrf = mV2dBm(freq,powGen)

currentFolder = pwd;
cd('C:\Users\labuser\Desktop\SionludiSTM\data\rftf')
RFTF = getCurrentRFTF(); 
Freq = [];
T = [];
for i = 2:length(RFTF)
    load(['rftf0',num2str(RFTF(i)),'.mat'])
    Freq = [Freq rftf.freq];
    T = [T rftf.T.'];
end

[dfmin imin] = min(abs(Freq-freq));

pow = powGen-50+T(imin);

Vrf = sqrt(10^(pow/10)*2*50/1000)*1000 ;

cd(currentFolder)
