# Supplementary material for: Quantum spin-engineering in on-surface molecular ferrimagnets
Source: Nat Commun. 2025 Jun 5;16:5208. doi: 10.1038/s41467-025-60409-w (PMC12137798; doi:10.1038/s41467-025-60409-w)
Supplement: Supplementary file 3 — Source Data [file 41467_2025_60409_MOESM3_ESM.zip › SupplementaryData1/Figure3/Fig3d/Ramsey/Eval_Ramsey_Detuning.asv]

%% Evaluating Ramsey Measurement %%
% Reading in different Ramsey Measurements
% Interesting Value is now the Freq


clear all
close all
clc


%% OPTIONS for Processing

DoBgdrmvl=0;
DoChop=0;

%% Load the Data
startFile = "PulsedESR20240208_173935.mat";
endFile = "PulsedESR20240209_091843.mat";
filepath = 'C:\Users\labuser\Desktop\SionludiSTM\data\20240209\PulsedESR\Ramsey\';
cd(filepath) %navigates to the destination 
filenames = findFilesBetween(startFile,endFile,'folder',filepath);

NumOfFiles=length(filenames);


% Loads each files, add parameters and correct the names if necessary!
for i = 1:NumOfFiles
    load(filenames{i})

    Xvals(i,:)=tau(:,1)*1./2.4e9*1e9;
    Yvals(i,:)=DataAVG./sum(DataAVG);
    parameter(i)= pulsedSchemeObj.RF_Freq;


    % other paramters to put into the title or so...
    Bfield(i)=ops.B;
    Iset(i)=ops.I;
    Vset(i)=ops.V;
    Freq(i)=pulsedSchemeObj.RF_Freq;
end
f0=14.04; %Defuíning the resonance Frequency

%% SORTING the Arrays according to the parameter
[parameter,sortI] = sort(parameter,'ascend');
Yvals=Yvals(sortI,:);
Xvals=Xvals(sortI,:); 
Bfield=Bfield(sortI);
Vset=Vset(sortI);
Iset=Iset(sortI);
Freq=Freq(sortI);


%% AVERAGE
[unique_parameters,Iparameter]=unique(parameter);   %Finds the unique values, Iparameter contains the indizes when a new parameter is correct
NumOfParameters=length(unique_parameters);  %calculates the amount
Iparameter(end+1)=NumOfFiles+1;   %Adds the length to the end

for i = 1:NumOfParameters
    Yvals_avg(i,:)=mean(Yvals(Iparameter(i):Iparameter(i+1)-1,:)); 
    
    Xvals_avg(i,:)=Xvals(Iparameter(i),:);
    Iset_avg(i)=Iset(Iparameter(i));
    Vset_avg(i)=Vset(Iparameter(i));
    Bfield_avg(i)=Bfield(Iparameter(i));
end
Detuning=(unique_parameters-f0).*1e3;

%% SCALING
xcorr=1;
ycorr=-1;
% xcorr=1./2.4e9*1e9; %correction factor for pulse scheme duration in ns 
% ycorr=-1e6;
Xvals_avg=Xvals_avg.*xcorr;
Yvals_avg=Yvals_avg.*ycorr;

%% CHOPPING THE DATA
if DoChop
    xstart=20;
    xend=100;
    [x1,istart]=min(abs(Xvals_avg(:,1)-xstart));        %Finds the index of the freq closest to our given point
    [x2,iend]=min(abs(Xvals_avg(:,1)-xend));
    Xvals_avg=Xvals_avg(istart:iend,:);
    Yvals_avg=Yvals_avg(istart:iend,:);
end

%%  Background Removal
if DoBgdrmvl
    for i = 1:NumOfParameters
        % figure(i)
        Yvals_avg(i,:)=RemoveBackground(Xvals_avg(i,:),Yvals_avg(i,:),'plot',1,'chop',[40,80]);
    end
end


%% FIT 

for i = 1:NumOfParameters
    % figure(i)
    [Yvals_fit(i,:),Xvals_fit(i,:),Fitparas(i,:),Fiterrors(i,:)]=fitRamseyFunction(Xvals_avg(i,:),Yvals_avg(i,:),'plot',1,'smooth',0,'chop',[5,30]);
end


%% PLOT DATA

%COLOR MANAGEMENT

%Blue
% lightBLUE = [0.356862745098039,0.811764705882353,0.956862745098039];
% darkBLUE = [0.0196078431372549,0.0745098039215686,0.670588235294118];
% color = [linspace(lightBLUE(1),darkBLUE(1),NumOfParameters)', linspace(lightBLUE(2),darkBLUE(2),NumOfParameters)', linspace(lightBLUE(3),darkBLUE(3),NumOfParameters)'];


color=turbo(NumOfParameters);


figure("Position",[100,100,1000,800])
yoff=0.01;

%Plots the Data
for i=1:NumOfParameters
    h(i) = plot(Xvals_avg(i,:),Yvals_avg(i,:)+yoff*(i-1),'.','MarkerSize',25,'Color',color(i,:),'DisplayName',[num2str(Detuning(i))  'MHz']); hold on
    plot(Xvals_fit(i,:),Yvals_fit(i,:)+yoff*(i-1),'-','linewidth',4,'Color',color(i,:))  %plots the Fit
    text(Xvals_avg(1,end)-10, Yvals_avg(1,end) +yoff*(i-1)+0.003, [num2str(Detuning(i)) 'MHz'],'FontSize',20);
end
xlabel('\tau (ns)')
ylabel('\Delta I (a.u.)')
set(gca,"Fontsize",20,"FontWeight","bold")
% lh=legend(flip(h));
title('Ramsey Measurement')
 


%% Plot Rabirate over Detuning 
% 
figure(124)
errorbar(Detuning,Fitparas(:,2),Fiterrors(:,2),'Color','red','MarkerSize',5,'LineStyle','none','Marker','square','MarkerFaceColor','auto',LineWidth=2)
xlabel('Detuning (MHz)')
ylabel('\Omega (rad/ns)')
set(gca,"Fontsize",20,"FontWeight","bold")
ylim([0,0.6])
% xlim([0,max(unique_parameters)+1])


%% Colormap
load('\\sccfs.scc.kit.edu\oe\PHI\GroupWillke\Papers\Cudbm2\data\customColor\myCustomColormap.mat')
cmap = myCustomColormap;


% Detuning=(unique_parameters-f0).*1e3;
Tau=Xvals_avg(1,:);

figure('Position', [200, 200, 700, 650]);
imagesc(Tau,Detuning,Yvals_avg)
set(gca,"Fontsize",20,"FontWeight","bold")
ylabel('Detuning (MHz)')
xlabel('\tau (ns)')
% colormap(cmap)
title('Ramsey Detuning')


%% T2 plot
figure(565)
plot(Detuning,Fitparas(4,:))
