# Supplementary material for: Quantum spin-engineering in on-surface molecular ferrimagnets
Source: Nat Commun. 2025 Jun 5;16:5208. doi: 10.1038/s41467-025-60409-w (PMC12137798; doi:10.1038/s41467-025-60409-w)
Supplement: Supplementary file 3 — Source Data [file 41467_2025_60409_MOESM3_ESM.zip › SupplementaryData1/Figure3/Fig3d/Ramsey/fitRamseyFunction.m]

% GENERAL EXPLANATION
% The function takes x and y arrays and fits a Rabi Oscillation to it
% It outputs the corresponding xFit and yFit arrays of the Fit and the Fit parameters, together with its errors


function [yFit,xFit,parameters,errors]=fitRamseyFunction(x,y,varargin)

%Dealing with optional settings
ops = struct('plot',0,'chop',[],'smooth',0);
ops = varargin2ops(varargin,ops);

%Explanation of Optional Variables
% 'plot' plots the Fitted Function
% 'chop' chops the data between its first entry and last entry
% 'smooth' when 0, no smoothment of the data, when ~0 it smoothes with the according number of datapoints
% 'lw' lets us guess the linewidth of our peaks for fitting
% 'pks' if not empty we guess the peak positions for our fit


%---------------------------------------------------------------------------
%DATA PROCESSING
%Chopping the Data
if ~isempty(ops.chop)
    [~,istart]=min(abs(x-ops.chop(1)));        %Finds the index of the freq closest to our given point
    [~,iend]=min(abs(x-ops.chop(2)));
    x1=double(x(istart:iend));
    y1=double(y(istart:iend));
else
    x1=double(x);
    y1=double(y);
end


%Smooth Data
if ops.smooth ~= 0
    y1=smoothdata(y1,'gaussian',ops.smooth);
end
%---------------------------------------------------------------------------

%---------------------------------------------------------------------------
%INPUT FOR THE FITPARAMETERS
ops.inputs(1)=abs(max(y1)-y1(end)); %Amplitude of the cosinus
ops.inputs(2)=0.2;  %Rabi Rate
ops.inputs(3)=0;    %phase
ops.inputs(4)=40;   %T2
ops.inputs(5)=y1(end);   %offset

lb=[0,pi/abs(x1(end)-x1(1)),-2*pi,0,-Inf];              %lower boundary 
ub=[Inf,pi/abs(x1(2)-x1(1)),2*pi,x1(end),Inf];        %upper boundary 

% Build an array out of the input structure
% lb and ub are the boundaries of the parameter

%---------------------------------------------------------------------------

%---------------------------------------------------------------------------
% FIT
% RamseyFun = @(para,x1)(para(1).*exp(-(x1./para(2)).^2).*(cos(2.*pi.*para(3).*x1)+cos(2.*pi.*para(4).*x1)+cos(2.*pi.*para(5).*x1))+para(6));
RabiFun = @(para,x)(abs(para(1)).*cos(abs(para(2)).*x+mod(para(3),2.*pi)).*exp(-x./abs(para(4)))+para(5));
[ParameterArray,~,r,~,~,~,J]  = lsqcurvefit(RabiFun,ops.inputs,x1,y1,lb,ub); %uses lsqcurvefit --> works better sometimes
ci = nlparci(ParameterArray,r,'jacobian',J);
yFit=RabiFun(ParameterArray,x1);
ErrorArray = (ci(:,2)-ci(:,1))./2;
xFit=x1;

parameters=ParameterArray;
errors=ErrorArray;


%---------------------------------------------------------------------------

%---------------------------------------------------------------------------
% PLOT
if ops.plot
    figure(112)
    plot(x,y,'Color','black','DisplayName','DATA'); hold on;
    plot(xFit,yFit,'Color','red','LineWidth',2,'DisplayName','FIT')
    title('Ramsey-Fit')
    xlabel('\tau (ns)')
    ylabel('\Delta I (a.u.)')
    l=legend();
    set(gca,"Fontsize",20,"FontWeight","bold")
    hold off
end
%---------------------------------------------------------------------------

end
